# Supplementary material for: Identifying cellular RNA-binding proteins during infection uncovers a role for MKRN2 in influenza mRNA trafficking
Source: PLoS Pathog. 2024 May 16;20(5):e1012231. doi: 10.1371/journal.ppat.1012231 (PMC11135703; doi:10.1371/journal.ppat.1012231)
Supplement: S1 Table — (XLSX) [file ppat.1012231.s004.xlsx]

## Sheet: S Table 1
Uniprot ID	Gene name	Desc	Mock_1	Mock_2	Mock_3	WSN_1	WSN_2	WSN_3	Cal_1	Cal_2	Cal_3	WSN log2_FC	WSN adj.P.Val	Cal log2_FC	Cal adj.P.Val
Q194T2	NS1	Non-structural protein 1 OS=Influenza A virus OX=382835 GN=NS1=1 SV=1	7.72	5.71	8	15.18	15.04	16.03	7.51	7.45	8.88	8.277	7.7e-05	0.804	0.638
Q9DLK6	NP	Nucleocapsid protein (Fragment) OS=Influenza A virus OX=382835 GN=NP=1 SV=1	9.44	9.29	9.51	16.1	15.97	16.8	13.63	13.14	13.74	6.879	7e-07	4.093	7e-05
A0A1Y0AWU5	M1	Matrix protein 1 OS=Influenza A virus OX=382835 GN=M1=3 SV=1	7.12	5	7.52	13.06	13.11	13.94	10.12	9.83	10.79	6.823	0.00016	3.702	0.077
A0A2Z5UJ33	NP	Nucleoprotein OS=Influenza A virus OX=382835 GN=NP=3 SV=1	10.34	9.97	10.6	16.96	16.79	17.62	13.86	13.4	14.02	6.821	8e-07	3.461	0
A0A2Z5U3X0	PB2	Polymerase basic protein 2 OS=Influenza A virus OX=382835 GN=PB2=3 SV=1	7.75	6.57	7.11	12.26	12.07	11.93	8.27	8.39	8.43	4.941	1e-05	1.219	0.199
A0A2Z5U3Z0	HA	Hemagglutinin OS=Influenza A virus OX=382835 GN=HA=3 SV=1	5.81	5.35	5.34	10.08	9.74	9.57	7.01	6.95	8.21	4.3	0.00011	1.89	0.126
A0A2Z5U3Y7	PA	Polymerase acidic protein OS=Influenza A virus OX=382835 GN=PA=3 SV=1	6.1	6.26	5.76	9.75	10	9.7	7.13	7.21	7.65	3.774	1e-05	1.288	0.101
A0A2Z5U3W2	PB1	RNA-directed RNA polymerase catalytic subunit OS=Influenza A virus OX=382835 GN=PB1=3 SV=1	8.95	9.54	9.47	12.13	12.07	12.42	9.55	9.43	10.03	2.885	0.00016	0.347	0.622
C9JIJ5	RPL7	60S ribosomal protein L7 (Fragment) OS=Homo sapiens OX=9606 GN=RPL7=1 SV=1	9.16	8.6	8.9	11.3	11.18	11.99	9.36	9.18	8.84	2.604	0.001	0.238	0.729
P26641	EEF1G	Elongation factor 1-gamma OS=Homo sapiens OX=9606 GN=EEF1G=1 SV=3	5.94	5.58	0.99	5.88	6.58	6.46	5.94	6.09	5.54	2.138	0.126	1.687	0.58
A8MU27	SUMO3	Small ubiquitin-related modifier 3 OS=Homo sapiens OX=9606 GN=SUMO3=1 SV=1	7.69	7.83	8.13	9.42	9.58	10.74	8.19	8.2	8.82	2.031	0.004	0.521	0.601
F8W646	HNRNPA1	Heterogeneous nuclear ribonucleoprotein A1 (Fragment) OS=Homo sapiens OX=9606 GN=HNRNPA1=1 SV=1	9.88	9.88	9.46	11.24	11.5	12.56	10.19	9.8	10.14	2.03	0.004	0.305	0.71
A8MUD9	RPL7	60S ribosomal protein L7 OS=Homo sapiens OX=9606 GN=RPL7=1 SV=1	10.21	9.75	9.91	11.76	11.69	12.4	10.41	10.12	9.94	1.993	0.003	0.204	0.755
Q58FG1	HSP90AA4P	Putative heat shock protein HSP 90-alpha A4 OS=Homo sapiens OX=9606 GN=HSP90AA4P=5 SV=1	4.96	4.26	4.69	5.99	6.17	7.51	5.5	5.85	5.4	1.919	0.006	0.94	0.54
J3KS98	RPL13	60S ribosomal protein L13 (Fragment) OS=Homo sapiens OX=9606 GN=RPL13=1 SV=1	7.66	7.25	7.79	8.96	9.04	10.11	8.13	7.96	7.9	1.802	0.004	0.428	0.636
E9PFL9	SSB	Lupus La protein OS=Homo sapiens OX=9606 GN=SSB=1 SV=1	7.12	6.58	6.79	8.08	7.85	9.72	7.06	6.88	6.93	1.72	0.012	0.129	0.94
P26373-2	RPL13	Isoform 2 of 60S ribosomal protein L13 OS=Homo sapiens OX=9606 GN=RPL13	8.04	7.65	8	9.16	9.22	10.21	8.34	8.14	8.23	1.636	0.004	0.344	0.648
C9JEH7	RPS4Y1	40S ribosomal protein S4, Y isoform 1 (Fragment) OS=Homo sapiens OX=9606 GN=RPS4Y1=1 SV=1	7.58	7.39	6.73	8.68	8.83	8.99	8.63	8.4	7.98	1.599	0.004	1.101	0.199
P26373	RPL13	60S ribosomal protein L13 OS=Homo sapiens OX=9606 GN=RPL13=1 SV=4	8.28	7.97	8.26	9.38	9.44	10.37	8.57	8.43	8.54	1.56	0.004	0.347	0.642
K7EQQ3	KRT9	Keratin, type I cytoskeletal 9 OS=Homo sapiens OX=9606 GN=KRT9=1 SV=1	10.41	11.96	12.27	12.31	12.55	14.46	12.09	11.24	14.06	1.557	0.143	0.917	0.648
P35527	KRT9	Keratin, type I cytoskeletal 9 OS=Homo sapiens OX=9606 GN=KRT9=1 SV=3	11.87	13.55	13.65	13.77	14.02	15.87	13.48	12.58	15.54	1.535	0.154	0.845	0.674
H0Y3V9	RPL36A-HNRNPH2	RPL36A-HNRNPH2 readthrough OS=Homo sapiens OX=9606 GN=RPL36A-HNRNPH2=4 SV=2	8.67	8.32	8.69	9.77	10.07	10.44	9.34	9.17	9.38	1.53	0.004	0.734	0.287
Q7Z794	KRT77	Keratin, type II cytoskeletal 1b OS=Homo sapiens OX=9606 GN=KRT77=1 SV=3	7.55	10.17	9.43	10.02	9.8	11.81	9.16	8.3	11.07	1.494	0.183	0.462	0.851
F2Z388	RPL35	60S ribosomal protein L35 OS=Homo sapiens OX=9606 GN=RPL35=1 SV=1	7.2	6.22	6.82	8.32	7.96	8.37	7.63	6.86	6.7	1.473	0.008	0.318	0.683
E7ESL0	MRPL22	39S ribosomal protein L22, mitochondrial OS=Homo sapiens OX=9606 GN=MRPL22=1 SV=1	5.38	5.58	6.19	6.87	6.93	7.75	5.59	5.86	5.82	1.469	0.006	0.04	0.967
P61313-2	RPL15	Isoform 2 of 60S ribosomal protein L15 OS=Homo sapiens OX=9606 GN=RPL15	9.35	9.03	8.84	10.23	10.4	10.98	9.81	9.52	9.44	1.464	0.004	0.517	0.54
B0YJC4	VIM	Vimentin OS=Homo sapiens OX=9606 GN=VIM=1 SV=1	9.56	9.49	10.1	10.36	10.56	12.62	9.51	9.59	10.54	1.462	0.056	0.161	0.94
P04264	KRT1	Keratin, type II cytoskeletal 1 OS=Homo sapiens OX=9606 GN=KRT1=1 SV=6	12.64	15.01	14.57	15.11	14.65	16.8	14.18	13.32	16.07	1.449	0.187	0.45	0.851
P17661	DES	Desmin OS=Homo sapiens OX=9606 GN=DES=1 SV=3	6.86	6.61	7.27	7.58	8.06	9.41	7.12	7.16	7.98	1.435	0.029	0.508	0.648
A8MXK4	RPS9	40S ribosomal protein S9 OS=Homo sapiens OX=9606 GN=RPS9=1 SV=1	8.76	8.52	7.41	9.21	10.15	9.63	9.77	8.83	8.86	1.433	0.021	0.924	0.54
H0YKD8	RPL28	60S ribosomal protein L28 OS=Homo sapiens OX=9606 GN=RPL28=1 SV=1	7.41	7.35	7.87	8.63	8.64	9.63	8.11	7.9	7.98	1.424	0.007	0.453	0.58
D3YTB1	RPL32	60S ribosomal protein L32 (Fragment) OS=Homo sapiens OX=9606 GN=RPL32=1 SV=1	8.05	8.12	8.14	9.13	9.32	10.12	8.49	8.38	8.63	1.421	0.005	0.396	0.588
H0YAR2	PABPC1	Polyadenylate-binding protein 1 (Fragment) OS=Homo sapiens OX=9606 GN=PABPC1=1 SV=1	8.09	7.84	7.56	8.89	8.79	10.05	8.5	8.34	7.68	1.412	0.013	0.337	0.709
P05455	SSB	Lupus La protein OS=Homo sapiens OX=9606 GN=SSB=1 SV=2	8.83	8.52	8.58	9.65	9.45	11.07	8.72	8.83	8.77	1.412	0.015	0.128	0.925
E7EQV9	RPL15	Ribosomal protein L15 (Fragment) OS=Homo sapiens OX=9606 GN=RPL15=1 SV=1	10.11	9.8	9.83	11	11.16	11.71	10.56	10.33	10.16	1.38	0.004	0.438	0.54
P08670	VIM	Vimentin OS=Homo sapiens OX=9606 GN=VIM=1 SV=4	9.88	9.78	10.37	10.59	10.77	12.81	9.78	9.91	10.76	1.38	0.063	0.139	0.94
C9J494	MKRN2	Probable E3 ubiquitin-protein ligase makorin-2 OS=Homo sapiens OX=9606 GN=MKRN2=1 SV=1	4.68	4.83	4.31	6.22	5.61	6.12	5.39	5.39	5.66	1.376	0.004	0.872	0.227
H7C5W5	PRPH	Peripherin (Fragment) OS=Homo sapiens OX=9606 GN=PRPH=1 SV=1	7.38	6.99	7.68	7.95	8.3	9.88	7.43	7.53	8.33	1.357	0.043	0.41	0.737
E7ERA2	RPL15	Ribosomal protein L15 OS=Homo sapiens OX=9606 GN=RPL15=1 SV=1	7.58	7.41	7.34	8.45	8.63	9.29	8.14	7.78	7.77	1.348	0.005	0.452	0.548
I3L397	EIF5A	Eukaryotic translation initiation factor 5A (Fragment) OS=Homo sapiens OX=9606 GN=EIF5A=1 SV=8	9.6	9.13	8.2	10.11	10.17	10.65	9.9	10.07	9.11	1.329	0.02	0.715	0.54
E5RHF4	MRPL15	39S ribosomal protein L15, mitochondrial (Fragment) OS=Homo sapiens OX=9606 GN=MRPL15=1 SV=1	8.67	8.7	8.36	9.78	9.83	10.09	8.88	8.9	8.13	1.325	0.005	0.059	0.94
F8VR69	RPL6	60S ribosomal protein L6 (Fragment) OS=Homo sapiens OX=9606 GN=RPL6=1 SV=8	9.04	8.46	8.63	9.85	9.69	10.56	9.33	9.03	9	1.325	0.007	0.41	0.591
P62424	RPL7A	60S ribosomal protein L7a OS=Homo sapiens OX=9606 GN=RPL7A=1 SV=2	10.59	10.22	10.34	11.3	11.33	12.43	10.79	10.58	10.67	1.303	0.009	0.296	0.683
P62851	RPS25	40S ribosomal protein S25 OS=Homo sapiens OX=9606 GN=RPS25=1 SV=1	6.45	4.77	7.28	7.5	7.4	7.51	6.74	6.52	6.6	1.301	0.062	0.45	0.729
A0A1B0GVI3	KRT10	Keratin, type I cytoskeletal 10 (Fragment) OS=Homo sapiens OX=9606 GN=KRT10=1 SV=1	8.63	11.63	10.11	11.57	10.43	12.26	9.63	9.56	11.35	1.297	0.201	0.056	0.981
H0YEQ8	PABPC4	Polyadenylate-binding protein 4 (Fragment) OS=Homo sapiens OX=9606 GN=PABPC4=1 SV=1	10.35	10.26	9.18	10.79	11.11	11.71	11	10.73	10.05	1.271	0.026	0.66	0.576
Q9Y3U8	RPL36	60S ribosomal protein L36 OS=Homo sapiens OX=9606 GN=RPL36=1 SV=3	7.04	6.96	6.95	8.15	7.87	8.73	7.29	7.21	7.32	1.27	0.005	0.293	0.642
A0A0A0MRF8	RPL17-C18orf32	RPL17-C18orf32 readthrough OS=Homo sapiens OX=9606 GN=RPL17-C18orf32=3 SV=1	9.6	9.23	10.18	10.63	10.66	11.51	10.06	10	10.02	1.268	0.01	0.355	0.648
Q02878	RPL6	60S ribosomal protein L6 OS=Homo sapiens OX=9606 GN=RPL6=1 SV=3	11.71	11.27	11.69	12.56	12.54	13.36	12.12	11.85	11.9	1.266	0.007	0.399	0.587
C9K025	RPL35A	60S ribosomal protein L35a (Fragment) OS=Homo sapiens OX=9606 GN=RPL35A=1 SV=1	7.2	6.84	7.27	7.97	8.29	8.84	7.63	7.32	7.39	1.264	0.006	0.346	0.636
G5E9G0	RPL3	60S ribosomal protein L3 OS=Homo sapiens OX=9606 GN=RPL3=1 SV=1	11.84	11.41	11.66	12.66	12.71	13.31	12.23	12.22	11.9	1.256	0.005	0.48	0.54
Q99456	KRT12	Keratin, type I cytoskeletal 12 OS=Homo sapiens OX=9606 GN=KRT12=1 SV=1	7.64	10.98	9.08	10.31	9.64	11.5	9.07	8.54	10.8	1.248	0.266	0.236	0.94
K7EQH6	KRT13	Keratin, type I cytoskeletal 13 (Fragment) OS=Homo sapiens OX=9606 GN=KRT13=1 SV=1	9	12.61	10.16	11.9	10.52	13.07	10.32	10.15	11.72	1.241	0.299	0.139	0.966
J3QLC8	RPL17	60S ribosomal protein L17 OS=Homo sapiens OX=9606 GN=RPL17=3 SV=1	10.35	10.01	10.86	11.39	11.42	12.13	10.79	10.71	10.68	1.239	0.008	0.319	0.648
Q6NVV1	RPL13AP3	Putative 60S ribosomal protein L13a protein RPL13AP3 OS=Homo sapiens OX=9606 GN=RPL13AP3=5 SV=1	10	9.53	9.69	10.8	10.64	11.49	10.16	10.12	9.98	1.239	0.007	0.347	0.636
P12004	PCNA	Proliferating cell nuclear antigen OS=Homo sapiens OX=9606 GN=PCNA=1 SV=1	6.04	5.56	4.93	6.49	6.59	7.14	6.84	6.46	5.59	1.232	0.027	0.786	0.54
J3QSB5	RPL36	60S ribosomal protein L36 OS=Homo sapiens OX=9606 GN=RPL36=1 SV=1	6.01	5.82	5.8	7.04	6.62	7.66	6.39	6.17	6.43	1.231	0.007	0.451	0.576
A0A087WXM6	RPL17	60S ribosomal protein L17 (Fragment) OS=Homo sapiens OX=9606 GN=RPL17=3 SV=1	10.85	10.51	11.33	11.86	11.91	12.6	11.27	11.22	11.21	1.229	0.008	0.337	0.645
E9PGX9	SSB	Lupus La protein (Fragment) OS=Homo sapiens OX=9606 GN=SSB=1 SV=1	7.89	7.5	7.67	8.66	8.38	9.7	7.71	7.98	7.94	1.226	0.013	0.19	0.836
E5RIZ4	MRPL15	39S ribosomal protein L15, mitochondrial (Fragment) OS=Homo sapiens OX=9606 GN=MRPL15=1 SV=2	9.16	9.21	8.87	10.17	10.22	10.51	9.3	9.31	8.58	1.217	0.006	-0.02	0.981
B5MCW2	RPL3	60S ribosomal protein L3 (Fragment) OS=Homo sapiens OX=9606 GN=RPL3=1 SV=1	10.62	10.26	10.51	11.45	11.47	12.11	11.05	11.14	10.71	1.215	0.006	0.507	0.54
A0A087WWH0	RPL17	60S ribosomal protein L17 (Fragment) OS=Homo sapiens OX=9606 GN=RPL17=3 SV=6	10.59	10.27	11.01	11.59	11.66	12.23	11.01	10.95	10.93	1.202	0.007	0.335	0.636
Q92901	RPL3L	60S ribosomal protein L3-like OS=Homo sapiens OX=9606 GN=RPL3L=2 SV=3	9.63	9.25	9.43	10.44	10.53	10.91	10.19	10.08	9.47	1.195	0.007	0.479	0.54
A0A1B0GVU7	TLN2	Talin-2 OS=Homo sapiens OX=9606 GN=TLN2=1 SV=1	9.06	8.75	9.45	10.09	10.13	10.62	9.45	9.35	9.25	1.191	0.006	0.266	0.648
F8VZ45	RPL6	60S ribosomal protein L6 (Fragment) OS=Homo sapiens OX=9606 GN=RPL6=1 SV=1	10.31	9.78	10.34	11.13	10.92	11.95	10.6	10.42	10.39	1.188	0.01	0.326	0.648
P81605	DCD	Dermcidin OS=Homo sapiens OX=9606 GN=DCD=1 SV=2	9.42	11.47	11.39	10.04	11.98	13.81	9.94	10.17	12.75	1.183	0.38	0.191	0.946
Q7Z3Y7	KRT28	Keratin, type I cytoskeletal 28 OS=Homo sapiens OX=9606 GN=KRT28=1 SV=2	9.91	13.52	11.13	12.84	11.45	13.82	11.13	11.03	12.54	1.183	0.312	0.045	0.981
G3V203	RPL18	60S ribosomal protein L18 OS=Homo sapiens OX=9606 GN=RPL18=1 SV=1	9.5	8.99	9.69	10.34	10.35	11.02	9.83	9.61	9.89	1.176	0.008	0.382	0.601
H7BZ11	RPL36A-HNRNPH2	RPL36A-HNRNPH2 readthrough OS=Homo sapiens OX=9606 GN=RPL36A-HNRNPH2=3 SV=2	10.14	10.03	10.58	11	11.18	12.07	10.56	10.36	10.8	1.169	0.013	0.323	0.654
J3KS10	RPL26	60S ribosomal protein L26 (Fragment) OS=Homo sapiens OX=9606 GN=RPL26=4 SV=1	7.48	6.84	7.66	8.56	8.44	8.47	7.89	7.44	7.26	1.166	0.008	0.203	0.773
F8VUA6	RPL18	60S ribosomal protein L18 (Fragment) OS=Homo sapiens OX=9606 GN=RPL18=1 SV=1	9.4	8.92	9.63	10.25	10.25	10.92	9.74	9.54	9.8	1.162	0.008	0.378	0.603
P13645	KRT10	Keratin, type I cytoskeletal 10 OS=Homo sapiens OX=9606 GN=KRT10=1 SV=6	11.93	15.74	13.19	14.95	13.55	15.79	13.09	12.99	14.52	1.145	0.341	-0.085	0.981
F8VP67	KRT8	Keratin, type II cytoskeletal 8 (Fragment) OS=Homo sapiens OX=9606 GN=KRT8=1 SV=1	4.77	4.86	4.58	5.64	5.87	6.12	4.33	3.55	5.15	1.141	0.028	-0.393	0.648
A0A0B4J213	RPL30	60S ribosomal protein L30 OS=Homo sapiens OX=9606 GN=RPL30=1 SV=1	7.39	6.97	6.59	7.98	7.82	8.57	7.34	7.01	7.18	1.138	0.01	0.193	0.8
P35908	KRT2	Keratin, type II cytoskeletal 2 epidermal OS=Homo sapiens OX=9606 GN=KRT2=1 SV=2	11.54	15.95	12.9	15.01	13.41	15.38	12.72	12.52	14.41	1.137	0.396	-0.25	0.94
P12273	PIP	Prolactin-inducible protein OS=Homo sapiens OX=9606 GN=PIP=1 SV=1	5.83	6.64	7.1	6.84	6.94	9.18	6.6	5.66	8.55	1.132	0.276	0.415	0.855
E9PLX7	RPL27A	60S ribosomal protein L27a OS=Homo sapiens OX=9606 GN=RPL27A=1 SV=1	8.7	8.15	8.6	9.5	9.34	9.98	8.85	8.8	8.54	1.125	0.007	0.247	0.666
Q14568	HSP90AA2P	Heat shock protein HSP 90-alpha A2 OS=Homo sapiens OX=9606 GN=HSP90AA2P=1 SV=2	8.91	8.82	7.93	9.57	9.84	9.58	9.46	9.51	9.14	1.11	0.011	0.814	0.412
Q2M2I5	KRT24	Keratin, type I cytoskeletal 24 OS=Homo sapiens OX=9606 GN=KRT24=1 SV=1	9.95	13.73	11.06	12.83	11.43	13.82	11.11	10.98	12.45	1.11	0.36	-0.065	0.981
E5RG95	ENO3	Beta-enolase (Fragment) OS=Homo sapiens OX=9606 GN=ENO3=1 SV=1	6.21	6.11	5.58	6.7	7.07	7.46	6.83	7.01	6.23	1.109	0.014	0.724	0.522
Q7Z3Z0	KRT25	Keratin, type I cytoskeletal 25 OS=Homo sapiens OX=9606 GN=KRT25=1 SV=1	8.82	12.42	10.11	11.78	10.37	12.52	9.91	9.89	11.34	1.108	0.332	-0.068	0.981
B4DNK4	PKM	Pyruvate kinase OS=Homo sapiens OX=9606 GN=PKM=1 SV=1	4.89	5.2	4.9	5.72	5.96	6.6	5.66	5.08	5.84	1.1	0.013	0.531	0.54
M0QYS1	RPL13A	60S ribosomal protein L13a (Fragment) OS=Homo sapiens OX=9606 GN=RPL13A=1 SV=2	10.7	10.28	10.44	11.49	11.38	11.85	10.97	10.85	10.72	1.1	0.005	0.37	0.548
H3BM89	RPL4	60S ribosomal protein L4 OS=Homo sapiens OX=9606 GN=RPL4=1 SV=1	11.15	10.69	11.26	11.97	11.78	12.64	11.43	11.29	11.18	1.099	0.01	0.267	0.678
F8WB72	RPL35A	60S ribosomal protein L35a OS=Homo sapiens OX=9606 GN=RPL35A=1 SV=1	6.46	6.17	6.49	7.1	7.31	8.01	6.81	6.56	6.74	1.098	0.009	0.324	0.642
G3V2N6	TUBB3	HCG1983504, isoform CRA_d OS=Homo sapiens OX=9606 GN=TUBB3=1 SV=1	7.64	7.14	7.34	8.29	8.27	8.84	8	8.37	8.33	1.093	0.007	0.863	0.227
H3BR35	GSPT1	Eukaryotic peptide chain release factor GTP-binding subunit ERF3A (Fragment) OS=Homo sapiens OX=9606 GN=GSPT1=1 SV=1	9.07	8.99	8.18	9.36	9.49	10.66	8.76	8.92	8.38	1.091	0.041	-0.06	0.961
C9IY57	MKRN1	E3 ubiquitin-protein ligase makorin-1 (Fragment) OS=Homo sapiens OX=9606 GN=MKRN1=1 SV=1	5.66	5.33	4.69	5.71	6.44	6.8	5.88	5.56	4.96	1.09	0.037	0.242	0.817
M0R1M6	UBA52	Ubiquitin-60S ribosomal protein L40 (Fragment) OS=Homo sapiens OX=9606 GN=UBA52=1 SV=1	10.7	10.84	10.05	11.11	11.38	12.36	11.01	11.03	10.92	1.088	0.028	0.455	0.636
P36578	RPL4	60S ribosomal protein L4 OS=Homo sapiens OX=9606 GN=RPL4=1 SV=5	11.2	10.75	11.34	12.02	11.83	12.69	11.48	11.34	11.25	1.082	0.01	0.261	0.683
P62913	RPL11	60S ribosomal protein L11 OS=Homo sapiens OX=9606 GN=RPL11=1 SV=2	7.62	7.86	8.36	8.69	8.94	9.44	8.16	8.18	8.37	1.081	0.01	0.293	0.648
Q09161	NCBP1	Nuclear cap-binding protein subunit 1 OS=Homo sapiens OX=9606 GN=NCBP1=1 SV=1	5.47	5.49	5.27	6.2	6.47	6.8	6.09	5.9	6.06	1.081	0.005	0.612	0.391
P19013	KRT4	Keratin, type II cytoskeletal 4 OS=Homo sapiens OX=9606 GN=KRT4=1 SV=4	6.93	11.69	7.76	10.25	8.9	10.44	8.03	7.86	9.76	1.071	0.461	-0.245	0.94
F8W835	PRPH	Peripherin (Fragment) OS=Homo sapiens OX=9606 GN=PRPH=1 SV=2	5.63	4.92	5.66	5.78	5.58	8.03	5.03	5.34	6.09	1.059	0.172	0.084	0.967
A0A0U1RQF8	SUCLA2	Succinate--CoA ligase [ADP-forming] subunit beta, mitochondrial OS=Homo sapiens OX=9606 GN=SUCLA2=1 SV=1	5.7	5.92	3.58	6.26	6.4	5.68	6.01	6.46	5.84	1.045	0.142	1.039	0.54
G3V2J8	HSP90AA1	Heat shock protein HSP 90-alpha (Fragment) OS=Homo sapiens OX=9606 GN=HSP90AA1=1 SV=1	8.74	8.6	7.47	9.13	9.49	9.32	9.16	9.14	8.7	1.044	0.029	0.731	0.54
E5RI99	RPL30	60S ribosomal protein L30 (Fragment) OS=Homo sapiens OX=9606 GN=RPL30=1 SV=1	5	5.17	3.93	5.45	5.66	6.12	5.04	4.4	4.52	1.043	0.036	-0.046	0.967
J3QQQ9	4 SV	Uncharacterized protein OS=Homo sapiens OX=9606=4 SV=1	9.01	8.54	9.01	9.87	9.65	10.16	9.29	8.97	8.57	1.042	0.01	0.092	0.912
P17931	LGALS3	Galectin-3 OS=Homo sapiens OX=9606 GN=LGALS3=1 SV=5	10.16	9.79	8.8	10.47	10.5	10.89	10.51	10.37	9.85	1.037	0.036	0.663	0.54
F8VWV9	TUBA1B	Tubulin alpha-1B chain (Fragment) OS=Homo sapiens OX=9606 GN=TUBA1B=1 SV=1	11.74	11.56	11.07	12.43	12.61	12.43	12.35	12.56	12.23	1.033	0.007	0.925	0.199
Q58FF8	HSP90AB2P	Putative heat shock protein HSP 90-beta 2 OS=Homo sapiens OX=9606 GN=HSP90AB2P=1 SV=2	10.02	9.92	9.05	10.58	10.94	10.56	10.5	10.56	10.18	1.033	0.016	0.752	0.514
A2A274	ACO2	Aconitate hydratase, mitochondrial OS=Homo sapiens OX=9606 GN=ACO2=1 SV=1	5.23	5.66	4.54	6.03	6.45	6.04	6.12	5.51	5.35	1.03	0.028	0.516	0.58
H7C123	RPL10	60S ribosomal protein L10 (Fragment) OS=Homo sapiens OX=9606 GN=RPL10=1 SV=1	9.07	8.9	9.66	10.02	10.05	10.64	9.53	9.58	9.56	1.03	0.011	0.35	0.636
G3V3R6	LGALS3	Galectin OS=Homo sapiens OX=9606 GN=LGALS3=1 SV=1	10.02	9.65	8.59	10.3	10.35	10.68	10.4	10.27	9.71	1.023	0.042	0.706	0.54
E7EUT5	GAPDH	Glyceraldehyde-3-phosphate dehydrogenase OS=Homo sapiens OX=9606 GN=GAPDH=1 SV=1	9.24	9.44	9.02	10.05	10.3	10.41	9.79	10.25	9.5	1.021	0.01	0.615	0.522
F8VQQ4	TUBA1A	Tubulin alpha chain (Fragment) OS=Homo sapiens OX=9606 GN=TUBA1A=1 SV=1	11.87	11.68	11.2	12.53	12.73	12.54	12.47	12.68	12.33	1.02	0.007	0.914	0.199
F8VR77	PA2G4	Proliferation-associated protein 2G4 OS=Homo sapiens OX=9606 GN=PA2G4=1 SV=1	8.54	8.21	8.41	9.31	9.09	9.81	8.81	8.66	8.64	1.016	0.008	0.315	0.623
H3BTP7	RPL4	60S ribosomal protein L4 (Fragment) OS=Homo sapiens OX=9606 GN=RPL4=1 SV=1	9.31	8.81	9.43	10.1	9.93	10.55	9.62	9.39	9.41	1.011	0.01	0.291	0.648
Q9BVA1	TUBB2B	Tubulin beta-2B chain OS=Homo sapiens OX=9606 GN=TUBB2B=1 SV=1	8.45	8.26	8.33	9.17	9.08	9.82	8.81	9.19	9.16	1.011	0.01	0.706	0.393
D6R9X9	RPL37	Ribosomal protein L37 OS=Homo sapiens OX=9606 GN=RPL37=1 SV=1	8.91	8.04	8.51	9.53	9.04	9.92	8.93	8.46	8.58	1.009	0.022	0.169	0.841
A0A0A0MSI0	PRDX1	Peroxiredoxin-1 (Fragment) OS=Homo sapiens OX=9606 GN=PRDX1=1 SV=1	11.19	11.17	10.94	11.75	11.85	12.71	11.51	11.66	11.17	1.008	0.017	0.348	0.642
B4DV12	UBB	Polyubiquitin-B OS=Homo sapiens OX=9606 GN=UBB=1 SV=1	11.5	11.58	10.95	11.84	12.06	13.13	11.68	11.72	11.77	1.001	0.034	0.377	0.648
M0R0P7	RPL18A	60S ribosomal protein L18a OS=Homo sapiens OX=9606 GN=RPL18A=1 SV=1	10.88	10.3	10.69	11.57	11.48	11.82	11.31	10.9	11.08	0.997	0.008	0.472	0.54
Q8TD47	RPS4Y2	40S ribosomal protein S4, Y isoform 2 OS=Homo sapiens OX=9606 GN=RPS4Y2=2 SV=3	9.85	9.34	9.02	10.62	10.5	10.08	10.32	10.51	9.41	0.997	0.035	0.68	0.54
P27635	RPL10	60S ribosomal protein L10 OS=Homo sapiens OX=9606 GN=RPL10=1 SV=4	10.36	10.28	10.7	11.28	11.33	11.72	10.83	10.89	10.83	0.996	0.006	0.402	0.54
A0A087WV22	RPL10	60S ribosomal protein L10 OS=Homo sapiens OX=9606 GN=RPL10=1 SV=1	10.36	10.28	10.7	11.28	11.32	11.72	10.83	10.88	10.83	0.993	0.007	0.398	0.54
P08238	HSP90AB1	Heat shock protein HSP 90-beta OS=Homo sapiens OX=9606 GN=HSP90AB1=1 SV=4	10.84	10.72	9.93	11.34	11.69	11.44	11.25	11.33	10.97	0.993	0.015	0.683	0.522
P07900	HSP90AA1	Heat shock protein HSP 90-alpha OS=Homo sapiens OX=9606 GN=HSP90AA1=1 SV=5	10.26	10.17	9.23	10.75	11.08	10.77	10.7	10.75	10.29	0.982	0.023	0.695	0.54
Q92973	TNPO1	Transportin-1 OS=Homo sapiens OX=9606 GN=TNPO1=1 SV=2	7.28	6.94	6.79	7.4	7.64	8.91	7.05	7.05	6.42	0.981	0.061	-0.166	0.883
Q6PEY2	TUBA3E	Tubulin alpha-3E chain OS=Homo sapiens OX=9606 GN=TUBA3E=1 SV=2	11.9	11.65	11.44	12.56	12.7	12.67	12.52	12.73	12.43	0.98	0.006	0.896	0.177
D6R9I7	RPS23	40S ribosomal protein S23 OS=Homo sapiens OX=9606 GN=RPS23=1 SV=1	9.26	8.95	9.37	10.12	10.05	10.34	9.84	9.86	9.26	0.975	0.01	0.459	0.54
Q9NSB4	KRT82	Keratin, type II cuticular Hb2 OS=Homo sapiens OX=9606 GN=KRT82=1 SV=3	8.23	12.43	9.56	11.45	9.97	11.73	9.37	8.97	11.06	0.975	0.457	-0.276	0.94
F8W026	HSP90B1	Endoplasmin (Fragment) OS=Homo sapiens OX=9606 GN=HSP90B1=1 SV=8	5.4	5.13	4.73	5.65	6.18	6.33	5.49	5.4	6.02	0.969	0.019	0.552	0.54
P62266	RPS23	40S ribosomal protein S23 OS=Homo sapiens OX=9606 GN=RPS23=1 SV=3	9.8	9.58	10.02	10.68	10.78	10.85	10.48	10.38	9.89	0.967	0.008	0.451	0.54
Q13885	TUBB2A	Tubulin beta-2A chain OS=Homo sapiens OX=9606 GN=TUBB2A=1 SV=1	9.5	9.21	9.3	10.16	10.14	10.61	9.83	10.11	9.98	0.967	0.007	0.639	0.345
P04083	ANXA1	Annexin A1 OS=Homo sapiens OX=9606 GN=ANXA1=1 SV=2	11.17	10.82	8.64	11.47	11.41	10.65	11.59	11.52	10.55	0.966	0.218	1.013	0.576
F8VVB9	TUBA1B	Tubulin alpha-1B chain (Fragment) OS=Homo sapiens OX=9606 GN=TUBA1B=1 SV=8	12.28	12.06	11.73	12.9	13.07	12.99	12.84	13.05	12.73	0.962	0.007	0.85	0.199
Q5T3N1	ANXA1	Annexin (Fragment) OS=Homo sapiens OX=9606 GN=ANXA1=1 SV=1	10.4	10.07	7.82	10.65	10.57	9.94	10.78	10.74	9.79	0.962	0.222	1.011	0.576
M0R210	RPS16	40S ribosomal protein S16 OS=Homo sapiens OX=9606 GN=RPS16=1 SV=1	7.96	7.99	7.72	8.84	9.15	8.55	8.5	8.37	8.34	0.96	0.007	0.518	0.522
Q969Q0	RPL36AL	60S ribosomal protein L36a-like OS=Homo sapiens OX=9606 GN=RPL36AL=1 SV=3	9.5	9.5	10.12	10.2	10.28	11.51	9.75	9.53	10.12	0.96	0.055	0.094	0.94
Q86TB9-3	PATL1	Isoform 3 of Protein PAT1 homolog 1 OS=Homo sapiens OX=9606 GN=PATL1	6.08	5.92	5.73	7.06	7.09	6.46	6.49	5.97	6.79	0.959	0.019	0.504	0.54
Q13748	TUBA3C	Tubulin alpha-3C/D chain OS=Homo sapiens OX=9606 GN=TUBA3C=1 SV=3	12.06	11.83	11.59	12.7	12.85	12.8	12.65	12.86	12.56	0.958	0.006	0.863	0.183
M0R2D3	TUBB4A	Tubulin beta-4A chain (Fragment) OS=Homo sapiens OX=9606 GN=TUBB4A=1 SV=1	8.22	8.01	7.91	8.86	8.94	9.21	8.65	8.85	8.6	0.954	0.006	0.652	0.251
F5H5D3	TUBA1C	Tubulin alpha chain OS=Homo sapiens OX=9606 GN=TUBA1C=1 SV=1	12.51	12.28	11.93	13.09	13.26	13.21	13.05	13.26	12.93	0.95	0.008	0.839	0.199
A0A0J9YWE8	YWHAB	14-3-3 protein beta/alpha OS=Homo sapiens OX=9606 GN=YWHAB=1 SV=1	8.97	8.71	7.52	9.21	9.28	9.54	9.11	9.02	9.09	0.944	0.045	0.673	0.54
Q4VXU2	PABPC1L	Polyadenylate-binding protein 1-like OS=Homo sapiens OX=9606 GN=PABPC1L=2 SV=1	12.96	12.69	11.97	13.42	13.04	13.98	13.11	13.17	11.78	0.943	0.096	0.152	0.914
P62241	RPS8	40S ribosomal protein S8 OS=Homo sapiens OX=9606 GN=RPS8=1 SV=2	9.05	8.85	8.77	9.86	10.08	9.55	9.54	9.68	8.73	0.941	0.021	0.426	0.58
Q71U36	TUBA1A	Tubulin alpha-1A chain OS=Homo sapiens OX=9606 GN=TUBA1A=1 SV=1	12.53	12.31	11.97	13.11	13.28	13.24	13.07	13.27	12.95	0.941	0.008	0.828	0.199
Q9H361	PABPC3	Polyadenylate-binding protein 3 OS=Homo sapiens OX=9606 GN=PABPC3=1 SV=2	15.12	14.84	14.28	15.59	15.29	16.18	15.3	15.35	14.1	0.941	0.073	0.175	0.875
A0A1W2PQM2	TUBA1C	Tubulin alpha-1C chain OS=Homo sapiens OX=9606 GN=TUBA1C=1 SV=1	12.38	12.15	11.84	12.97	13.13	13.08	12.92	13.13	12.81	0.937	0.007	0.831	0.199
P46778	RPL21	60S ribosomal protein L21 OS=Homo sapiens OX=9606 GN=RPL21=1 SV=2	9.58	9.46	9.87	10.29	10.19	11.24	9.89	9.62	9.69	0.936	0.026	0.099	0.922
H0YID6	KRT79	Keratin, type II cytoskeletal 79 (Fragment) OS=Homo sapiens OX=9606 GN=KRT79=3 SV=1	6.59	11.47	7.96	10.47	8.36	10	7.62	7.67	9.2	0.935	0.517	-0.51	0.869
M0QYM7	TUBB4A	Tubulin beta-4A chain (Fragment) OS=Homo sapiens OX=9606 GN=TUBB4A=1 SV=8	4.87	4.54	5.24	5.78	5.56	6.12	5.5	5.23	5.58	0.935	0.013	0.551	0.54
Q7Z3Y9	KRT26	Keratin, type I cytoskeletal 26 OS=Homo sapiens OX=9606 GN=KRT26=1 SV=2	7.96	11.6	9.27	10.81	9.4	11.4	8.93	8.93	10.45	0.928	0.421	-0.172	0.946
D6RFL1	CANX	Calnexin (Fragment) OS=Homo sapiens OX=9606 GN=CANX=1 SV=1	7.24	6.78	6.31	7.33	7.13	8.65	7.2	6.99	7.56	0.926	0.087	0.473	0.648
P68363	TUBA1B	Tubulin alpha-1B chain OS=Homo sapiens OX=9606 GN=TUBA1B=1 SV=1	12.69	12.47	12.15	13.26	13.42	13.39	13.22	13.42	13.12	0.924	0.007	0.816	0.199
H0YBN4	PABPC1	Polyadenylate-binding protein 1 (Fragment) OS=Homo sapiens OX=9606 GN=PABPC1=1 SV=8	13.95	13.71	13.03	14.42	14.15	14.89	14.12	14.19	12.92	0.922	0.076	0.177	0.871
Q49A90	RPS27A	RPS27A protein OS=Homo sapiens OX=9606 GN=RPS27A=2 SV=1	11.31	11.37	10.79	11.58	11.79	12.87	11.39	11.44	11.52	0.922	0.045	0.291	0.729
Q58FF7	HSP90AB3P	Putative heat shock protein HSP 90-beta-3 OS=Homo sapiens OX=9606 GN=HSP90AB3P=5 SV=1	9.79	9.64	8.81	10.19	10.58	10.21	10.14	10.22	9.84	0.916	0.026	0.651	0.54
A0A087WTT1	PABPC1	Polyadenylate-binding protein OS=Homo sapiens OX=9606 GN=PABPC1=1 SV=1	15.8	15.54	14.99	16.27	15.98	16.82	15.97	16.05	14.82	0.91	0.073	0.168	0.875
P11940	PABPC1	Polyadenylate-binding protein 1 OS=Homo sapiens OX=9606 GN=PABPC1=1 SV=2	15.81	15.55	15.01	16.28	15.99	16.83	15.98	16.06	14.84	0.91	0.073	0.169	0.875
Q4VXU2-2	PABPC1L	Isoform 2 of Polyadenylate-binding protein 1-like OS=Homo sapiens OX=9606 GN=PABPC1L	12.41	12.18	11.49	12.86	12.51	13.44	12.51	12.67	11.21	0.908	0.107	0.099	0.94
C9JHW9	EIF4G1	Eukaryotic translation initiation factor 4 gamma 1 (Fragment) OS=Homo sapiens OX=9606 GN=EIF4G1=1 SV=1	9.72	9.85	8.74	9.93	10.31	10.78	9.89	9.88	9.07	0.904	0.069	0.178	0.865
Q13325	IFIT5	Interferon-induced protein with tetratricopeptide repeats 5 OS=Homo sapiens OX=9606 GN=IFIT5=1 SV=1	6.44	6.49	6.67	7.14	6.93	8.24	6.13	5.85	6.12	0.902	0.043	-0.502	0.58
G3V5G2	KTN1	Kinectin (Fragment) OS=Homo sapiens OX=9606 GN=KTN1=1 SV=1	6.36	6.13	5.08	6.73	6.77	6.78	7.05	6.72	5.94	0.901	0.072	0.71	0.54
P62891	RPL39	60S ribosomal protein L39 OS=Homo sapiens OX=9606 GN=RPL39=1 SV=2	5.29	4.43	5.52	5.95	5.83	6.16	5.07	5.42	5.38	0.899	0.029	0.213	0.79
P62701	RPS4X	40S ribosomal protein S4, X isoform OS=Homo sapiens OX=9606 GN=RPS4X=1 SV=2	11.38	11.09	10.91	12.13	12.1	11.82	11.92	12.02	11.16	0.894	0.022	0.577	0.54
P14625	HSP90B1	Endoplasmin OS=Homo sapiens OX=9606 GN=HSP90B1=1 SV=1	6.56	5.85	4.58	6.49	6.18	6.98	6.38	6.17	6.55	0.888	0.126	0.706	0.58
A8MUS3	RPL23A	60S ribosomal protein L23a OS=Homo sapiens OX=9606 GN=RPL23A=1 SV=1	11.51	11.1	10.68	12.01	11.68	12.25	11.48	11.33	10.65	0.886	0.036	0.057	0.946
A6QRI9	RPL10	60S ribosomal protein L10 (Fragment) OS=Homo sapiens OX=9606 GN=RPL10=1 SV=2	6.49	6.26	7.09	7.4	7.26	7.82	6.53	7.15	7.12	0.881	0.031	0.319	0.648
C9JMV5	IPO5	Importin-5 (Fragment) OS=Homo sapiens OX=9606 GN=IPO5=1 SV=1	5.19	5.71	3.66	5.55	5.47	6.16	5.74	5.87	5.24	0.876	0.154	0.765	0.576
Q5BKZ1-2	ZNF326	Isoform 2 of DBIRD complex subunit ZNF326 OS=Homo sapiens OX=9606 GN=ZNF326	8.74	8.72	7.46	8.72	9.09	9.74	8.99	8.75	8	0.876	0.118	0.273	0.821
G3V1B3	RPL21	60S ribosomal protein L21 OS=Homo sapiens OX=9606 GN=RPL21=1 SV=1	9.27	9.14	9.57	9.93	9.8	10.87	9.53	9.28	9.29	0.873	0.034	0.042	0.967
H0YF14	BCLAF1	Bcl-2-associated transcription factor 1 (Fragment) OS=Homo sapiens OX=9606 GN=BCLAF1=1 SV=1	9.31	9.49	9.93	10.01	10.16	11.17	9.58	9.53	9.72	0.868	0.047	0.033	0.978
F8VXZ7	TUBA1A	Tubulin alpha-1A chain (Fragment) OS=Homo sapiens OX=9606 GN=TUBA1A=4 SV=1	8.34	8.35	7.8	8.9	8.97	9.23	8.77	9.08	8.95	0.867	0.011	0.766	0.227
H0Y3Y3	PFKP	ATP-dependent 6-phosphofructokinase, platelet type (Fragment) OS=Homo sapiens OX=9606 GN=PFKP=1 SV=1	4.89	4.65	3.93	5.21	5.89	4.96	4.92	5.16	5.77	0.866	0.065	0.797	0.54
F5GZ39	UBC	Polyubiquitin-C (Fragment) OS=Homo sapiens OX=9606 GN=UBC=1 SV=1	10.45	10.46	10.05	10.67	10.83	12.04	10.45	10.51	10.76	0.86	0.064	0.252	0.792
F8VXI7	DYNLL1	Dynein light chain (Fragment) OS=Homo sapiens OX=9606 GN=DYNLL1=1 SV=1	4.91	4.22	3.73	5.04	4.43	5.96	4.86	4.01	4.46	0.857	0.128	0.158	0.912
C9JM50	KRT19	Keratin, type I cytoskeletal 19 (Fragment) OS=Homo sapiens OX=9606 GN=KRT19=1 SV=1	6.48	8.82	7.18	7.57	8.06	9.42	7.56	6.36	8.31	0.855	0.355	-0.081	0.975
Q58FF6	HSP90AB4P	Putative heat shock protein HSP 90-beta 4 OS=Homo sapiens OX=9606 GN=HSP90AB4P=5 SV=1	8.81	8.68	7.57	9.08	9.44	9.08	9.16	9.12	8.6	0.851	0.061	0.611	0.543
E9PS50	RPS13	40S ribosomal protein S13 (Fragment) OS=Homo sapiens OX=9606 GN=RPS13=1 SV=1	9.55	9.14	9.01	10.16	9.99	10.11	9.73	9.79	8.77	0.85	0.038	0.192	0.817
A0A0A0MRQ5	PRDX1	Peroxiredoxin-1 OS=Homo sapiens OX=9606 GN=PRDX1=1 SV=1	9.2	9.01	8.64	9.71	9.7	9.97	9.51	9.57	9.19	0.846	0.012	0.475	0.54
G3V2A3	TUBB3	Tubulin beta chain (Fragment) OS=Homo sapiens OX=9606 GN=TUBB3=1 SV=1	9.97	9.72	9.55	10.51	10.52	10.75	10.35	10.52	10.28	0.845	0.008	0.638	0.27
H0Y327	MTHFD1L	Monofunctional C1-tetrahydrofolate synthase, mitochondrial (Fragment) OS=Homo sapiens OX=9606 GN=MTHFD1L=1 SV=1	7.4	8.3	7.24	8.62	8.32	8.53	7.82	7.95	8.03	0.84	0.034	0.286	0.666
Q5ST81	TUBB	Tubulin beta chain OS=Homo sapiens OX=9606 GN=TUBB=1 SV=1	11.97	11.65	11.58	12.48	12.45	12.79	12.19	12.5	12.26	0.839	0.01	0.581	0.433
Q6UB35-2	MTHFD1L	Isoform 2 of Monofunctional C1-tetrahydrofolate synthase, mitochondrial OS=Homo sapiens OX=9606 GN=MTHFD1L	7.28	8.22	7.11	8.54	8.21	8.37	7.73	7.87	7.94	0.837	0.038	0.312	0.65
E9PM13	HSPA8	Heat shock cognate 71 kDa protein (Fragment) OS=Homo sapiens OX=9606 GN=HSPA8=1 SV=8	10.2	10.23	8.8	10.35	10.72	10.63	10.62	10.39	10.19	0.823	0.089	0.658	0.548
A0A075B716	RPS17	40S ribosomal protein S17 OS=Homo sapiens OX=9606 GN=RPS17=1 SV=1	8.99	8.37	8.53	9.5	9.14	9.71	9.07	8.85	8.74	0.822	0.02	0.257	0.65
P68371	TUBB4B	Tubulin beta-4B chain OS=Homo sapiens OX=9606 GN=TUBB4B=1 SV=1	12.23	11.95	11.85	12.73	12.7	13.07	12.46	12.74	12.52	0.822	0.01	0.563	0.465
B8ZZK4	RPL31	60S ribosomal protein L31 OS=Homo sapiens OX=9606 GN=RPL31=1 SV=1	8.58	8.15	8.05	9.11	8.69	9.44	8.62	8.33	8.21	0.819	0.026	0.124	0.858
P48741	HSPA7	Putative heat shock 70 kDa protein 7 OS=Homo sapiens OX=9606 GN=HSPA7=5 SV=2	8.08	8.18	7.76	8.31	8.87	9.28	8.41	8.24	8.78	0.813	0.038	0.473	0.576
P0CB38	PABPC4L	Polyadenylate-binding protein 4-like OS=Homo sapiens OX=9606 GN=PABPC4L=2 SV=1	11.05	10.81	9.9	11.45	11.13	11.6	11.18	11.19	9.73	0.803	0.152	0.11	0.94
I3L0K7	TRAP1	Heat shock protein 75 kDa, mitochondrial OS=Homo sapiens OX=9606 GN=TRAP1=1 SV=1	7.66	7.7	6.67	8.21	8.72	7.49	8.13	8.28	7.51	0.795	0.119	0.629	0.576
C9JDL2	TUBA4A	Tubulin alpha-4A chain (Fragment) OS=Homo sapiens OX=9606 GN=TUBA4A=1 SV=8	7.31	6.86	7.29	7.76	7.84	8.23	7.48	7.88	7.77	0.794	0.018	0.561	0.522
C9JDS9	TUBA4A	Tubulin alpha-4A chain (Fragment) OS=Homo sapiens OX=9606 GN=TUBA4A=1 SV=1	10.29	9.94	10.03	10.72	10.84	11.08	10.69	10.91	10.66	0.794	0.01	0.668	0.238
H0YN73	RPS17	40S ribosomal protein S17 (Fragment) OS=Homo sapiens OX=9606 GN=RPS17=1 SV=1	8.25	7.69	7.63	8.74	8.49	8.73	8.26	8.01	7.98	0.794	0.017	0.225	0.666
D6RED7	RPS3A	40S ribosomal protein S3a (Fragment) OS=Homo sapiens OX=9606 GN=RPS3A=1 SV=1	11.2	10.64	10.59	11.77	11.71	11.33	11.49	11.39	10.5	0.791	0.056	0.319	0.661
Q9BYC9	MRPL20	39S ribosomal protein L20, mitochondrial OS=Homo sapiens OX=9606 GN=MRPL20=1 SV=1	6.16	6.55	6.53	7.24	7.32	7.04	6.66	6.94	5.98	0.79	0.035	0.114	0.882
P02533	KRT14	Keratin, type I cytoskeletal 14 OS=Homo sapiens OX=9606 GN=KRT14=1 SV=4	8.35	10.4	9.31	9.58	9.7	11.13	9.36	8.21	10.82	0.783	0.408	0.108	0.967
Q96L21	RPL10L	60S ribosomal protein L10-like OS=Homo sapiens OX=9606 GN=RPL10L=1 SV=3	7.2	7.11	7.89	8.12	7.91	8.52	7.27	7.72	7.75	0.783	0.042	0.18	0.817
P68363-2	TUBA1B	Isoform 2 of Tubulin alpha-1B chain OS=Homo sapiens OX=9606 GN=TUBA1B	12.27	12.04	11.8	12.7	12.82	12.93	12.64	12.84	12.58	0.778	0.011	0.648	0.27
K7ELC7	RPL27	60S ribosomal protein L27 (Fragment) OS=Homo sapiens OX=9606 GN=RPL27=1 SV=1	10.71	9.88	10.38	11.11	10.69	11.5	10.54	10.07	10.07	0.777	0.052	-0.093	0.932
M0QX14	TUBB4A	Tubulin beta-4A chain OS=Homo sapiens OX=9606 GN=TUBB4A=1 SV=1	7.06	6.85	6.43	7.54	7.47	7.65	7.15	7.6	7.31	0.773	0.019	0.573	0.522
E7ERD7	ACSL6	Long-chain-fatty-acid--CoA ligase 6 OS=Homo sapiens OX=9606 GN=ACSL6=1 SV=1	6.65	6.48	7.07	6.9	6.63	8.96	6.53	6.03	7.4	0.768	0.308	-0.077	0.967
P34897	SHMT2	Serine hydroxymethyltransferase, mitochondrial OS=Homo sapiens OX=9606 GN=SHMT2=1 SV=3	7.5	7.72	6.88	8.09	8.16	8.15	7.8	7.66	8.07	0.762	0.029	0.471	0.54
A0A075B724	TUBB8	Tubulin beta-8 chain OS=Homo sapiens OX=9606 GN=TUBB8=1 SV=1	6.7	6.52	5.6	7.03	7.02	7.04	6.59	7.29	6.79	0.758	0.066	0.616	0.54
M0R1H0	FBL	rRNA 2'-O-methyltransferase fibrillarin (Fragment) OS=Homo sapiens OX=9606 GN=FBL=1 SV=1	9.31	9.2	8.74	9.69	9.96	9.87	9.8	9.25	9.42	0.756	0.025	0.408	0.55
A6NHL2	TUBAL3	Tubulin alpha chain-like 3 OS=Homo sapiens OX=9606 GN=TUBAL3=1 SV=2	8.88	8.71	8.24	9.29	9.52	9.28	9.2	9.27	9.04	0.755	0.019	0.561	0.522
Q05639	EEF1A2	Elongation factor 1-alpha 2 OS=Homo sapiens OX=9606 GN=EEF1A2=1 SV=1	11.61	11.36	11.65	12.21	12.54	12.13	12.01	11.95	12.31	0.753	0.015	0.552	0.492
H3BN98	4 SV	Uncharacterized protein (Fragment) OS=Homo sapiens OX=9606=4 SV=2	8.94	8.69	8.92	9.63	9.74	9.42	9.52	9.5	8.93	0.749	0.021	0.469	0.54
E5RI98	NPM1	Nucleophosmin (Fragment) OS=Homo sapiens OX=9606 GN=NPM1=1 SV=1	9.97	9.04	8.43	9.92	9.36	10.38	9.91	9.83	9.34	0.744	0.154	0.549	0.636
P46781	RPS9	40S ribosomal protein S9 OS=Homo sapiens OX=9606 GN=RPS9=1 SV=3	11.84	11.62	11.12	12.37	12.51	11.92	12.27	12.02	11.25	0.741	0.078	0.321	0.674
A0A087WVQ9	EEF1A1	Elongation factor 1-alpha 1 OS=Homo sapiens OX=9606 GN=EEF1A1=1 SV=1	11.74	11.47	11.76	12.34	12.61	12.24	12.13	12.07	12.42	0.739	0.015	0.55	0.466
A0A087WWU8	TPM3	Tropomyosin alpha-3 chain OS=Homo sapiens OX=9606 GN=TPM3=1 SV=1	6.95	7.01	7.01	7.11	7.41	8.67	6.9	7.02	7.29	0.738	0.118	0.08	0.94
E9PEQ6	PPIE	Peptidyl-prolyl cis-trans isomerase OS=Homo sapiens OX=9606 GN=PPIE=1 SV=1	8.28	8.17	7.12	8.59	8.73	8.46	8.45	8.61	8.07	0.738	0.076	0.52	0.576
H0YIZ0	SHMT2	Serine hydroxymethyltransferase, mitochondrial (Fragment) OS=Homo sapiens OX=9606 GN=SHMT2=1 SV=1	7.4	7.72	6.88	7.99	8.08	8.15	7.72	7.54	7.98	0.734	0.034	0.41	0.576
A0A087WTA1	CNTNAP4	Contactin-associated protein-like 4 OS=Homo sapiens OX=9606 GN=CNTNAP4=1 SV=1	9.89	8.98	8.33	9.83	9.26	10.29	9.78	9.76	9.24	0.729	0.166	0.523	0.638
A0A087WV01	EEF1A1	Elongation factor 1-alpha OS=Homo sapiens OX=9606 GN=EEF1A1=1 SV=1	11.65	11.34	11.75	12.27	12.54	12.11	12.03	12.01	12.34	0.728	0.019	0.544	0.522
O95678	KRT75	Keratin, type II cytoskeletal 75 OS=Homo sapiens OX=9606 GN=KRT75=1 SV=2	4.77	7.9	5.58	5.87	6.79	7.77	6.28	4.52	8.04	0.728	0.572	0.197	0.946
E9PKE3	HSPA8	Heat shock cognate 71 kDa protein OS=Homo sapiens OX=9606 GN=HSPA8=1 SV=1	11.98	11.96	10.79	12.17	12.41	12.3	12.29	12.14	12.08	0.716	0.082	0.596	0.54
P54652	HSPA2	Heat shock-related 70 kDa protein 2 OS=Homo sapiens OX=9606 GN=HSPA2=1 SV=1	11.7	11.67	10.5	11.89	12.12	12.01	12.01	11.84	11.85	0.716	0.083	0.614	0.54
D6RI02	RPS3A	40S ribosomal protein S3a OS=Homo sapiens OX=9606 GN=RPS3A=1 SV=1	10.49	9.89	9.96	11.05	10.9	10.54	10.72	10.63	9.78	0.713	0.074	0.26	0.729
A2A3R7	RPS6	40S ribosomal protein S6 OS=Homo sapiens OX=9606 GN=RPS6=1 SV=1	11.27	10.85	10.9	11.71	11.73	11.72	11.47	11.44	10.85	0.711	0.029	0.248	0.648
Q13509-2	TUBB3	Isoform 2 of Tubulin beta-3 chain OS=Homo sapiens OX=9606 GN=TUBB3	10.93	10.73	10.58	11.38	11.33	11.67	11.09	11.46	11.19	0.711	0.018	0.498	0.522
Q96DU9	PABPC5	Polyadenylate-binding protein 5 OS=Homo sapiens OX=9606 GN=PABPC5=2 SV=1	10.76	10.57	10	11.12	10.63	11.7	10.74	10.88	9.48	0.705	0.191	-0.079	0.946
P17066	HSPA6	Heat shock 70 kDa protein 6 OS=Homo sapiens OX=9606 GN=HSPA6=1 SV=2	9.48	9.52	8.69	9.55	10.07	10.18	9.93	9.64	9.83	0.704	0.06	0.57	0.54
P11142-2	HSPA8	Isoform 2 of Heat shock cognate 71 kDa protein OS=Homo sapiens OX=9606 GN=HSPA8	11.58	11.53	10.43	11.78	11.97	11.89	11.84	11.72	11.72	0.703	0.076	0.581	0.54
H0Y5F5	PABPC4	Polyadenylate-binding protein (Fragment) OS=Homo sapiens OX=9606 GN=PABPC4=1 SV=1	14.28	13.95	13.45	14.63	14.19	14.95	14.28	14.41	13.2	0.698	0.142	0.073	0.946
Q13310-3	PABPC4	Isoform 3 of Polyadenylate-binding protein 4 OS=Homo sapiens OX=9606 GN=PABPC4	14.39	14.07	13.55	14.75	14.31	15.05	14.4	14.54	13.31	0.698	0.144	0.08	0.94
S4R398	TNPO1	Transportin-1 (Fragment) OS=Homo sapiens OX=9606 GN=TNPO1=1 SV=1	6.04	5.56	5.27	5.88	6.03	7.04	5.9	5.64	5.31	0.697	0.119	-0.004	0.997
B1ANR0	PABPC4	Polyadenylate-binding protein OS=Homo sapiens OX=9606 GN=PABPC4=1 SV=1	14.29	13.97	13.47	14.65	14.21	14.94	14.3	14.44	13.23	0.692	0.143	0.079	0.94
D6RB09	RPS3A	40S ribosomal protein S3a (Fragment) OS=Homo sapiens OX=9606 GN=RPS3A=1 SV=8	12.41	11.94	12	12.94	12.87	12.62	12.66	12.57	11.78	0.691	0.059	0.217	0.757
P11387	TOP1	DNA topoisomerase 1 OS=Homo sapiens OX=9606 GN=TOP1=1 SV=2	8.77	9.12	9.25	9.41	9.99	9.82	9.29	9.21	9.72	0.69	0.04	0.359	0.595
P61247	RPS3A	40S ribosomal protein S3a OS=Homo sapiens OX=9606 GN=RPS3A=1 SV=2	12.79	12.33	12.42	13.31	13.21	13.1	13	12.94	12.14	0.688	0.055	0.177	0.817
Q10713	PMPCA	Mitochondrial-processing peptidase subunit alpha OS=Homo sapiens OX=9606 GN=PMPCA=1 SV=2	5.41	5.08	3.87	5.3	4.66	6.46	4.73	5.05	5.79	0.687	0.317	0.407	0.787
F5GWP8	KRT17	Keratin, type I cytoskeletal 17 OS=Homo sapiens OX=9606 GN=KRT17=1 SV=2	7.95	10.05	8.88	9.07	9.29	10.57	8.96	7.82	10.29	0.686	0.461	0.067	0.981
P49207	RPL34	60S ribosomal protein L34 OS=Homo sapiens OX=9606 GN=RPL34=1 SV=3	11.86	11.21	11.55	12.27	11.92	12.49	11.7	11.09	11.29	0.686	0.053	-0.181	0.801
P06748-3	NPM1	Isoform 3 of Nucleophosmin OS=Homo sapiens OX=9606 GN=NPM1	10.88	10.2	9.55	10.86	10.28	11.53	10.69	10.77	10.26	0.682	0.181	0.365	0.709
H3BTH3	RPL13	60S ribosomal protein L13 OS=Homo sapiens OX=9606 GN=RPL13=1 SV=1	5.92	5.58	5.14	6.22	6.16	6.3	5.46	5.11	5.96	0.681	0.064	-0.034	0.97
P08727	KRT19	Keratin, type I cytoskeletal 19 OS=Homo sapiens OX=9606 GN=KRT19=1 SV=4	7.91	10.05	8.88	9.04	9.26	10.57	8.91	7.78	10.27	0.679	0.469	0.04	0.981
V9GZ37	HSPA1A	Heat shock 70 kDa protein 1A OS=Homo sapiens OX=9606 GN=HSPA1A=1 SV=1	9.09	9.07	7.91	9.13	9.59	9.37	9.55	9.24	9.15	0.678	0.112	0.63	0.54
A6PW80	EEF1A1	Elongation factor 1-alpha 1 (Fragment) OS=Homo sapiens OX=9606 GN=EEF1A1=4 SV=8	10.13	9.91	10.25	10.69	10.93	10.7	10.46	10.47	10.81	0.677	0.02	0.483	0.522
A0A075B767	LOC105371242	Peptidyl-prolyl cis-trans isomerase OS=Homo sapiens OX=9606 GN=LOC105371242=3 SV=1	9.09	8.92	8.19	9.3	9.69	9.24	9.32	9.5	9.15	0.674	0.061	0.589	0.54
A0A0A0MRN4	ZNF326	DBIRD complex subunit ZNF326 OS=Homo sapiens OX=9606 GN=ZNF326=1 SV=1	8.95	8.9	8.02	8.86	9.23	9.79	9.17	8.92	8.36	0.67	0.138	0.192	0.841
P07437	TUBB	Tubulin beta chain OS=Homo sapiens OX=9606 GN=TUBB=1 SV=2	6.31	6.04	5.66	6.83	6.69	6.49	6.7	6.66	6.5	0.67	0.03	0.619	0.447
P25398	RPS12	40S ribosomal protein S12 OS=Homo sapiens OX=9606 GN=RPS12=1 SV=3	9.2	8.69	8.35	9.54	9.36	9.34	9.27	9.21	8.55	0.667	0.071	0.264	0.695
P06748	NPM1	Nucleophosmin OS=Homo sapiens OX=9606 GN=NPM1=1 SV=2	11.1	10.42	9.84	11.09	10.47	11.8	10.88	10.99	10.49	0.665	0.192	0.333	0.744
A0A087WVM4	MTHFD1L	Monofunctional C1-tetrahydrofolate synthase, mitochondrial OS=Homo sapiens OX=9606 GN=MTHFD1L=1 SV=1	8.19	8.74	8.24	9.07	8.84	9.24	8.49	8.56	8.79	0.662	0.034	0.222	0.674
K7ENV3	KRT16	Keratin, type I cytoskeletal 16 (Fragment) OS=Homo sapiens OX=9606 GN=KRT16=4 SV=8	3.96	6.03	5.02	5.38	5.16	6.46	5.26	3.09	6.65	0.662	0.547	-0.003	1
P13639	EEF2	Elongation factor 2 OS=Homo sapiens OX=9606 GN=EEF2=1 SV=4	10.73	10.64	10.81	11.08	11.41	11.68	10.84	10.9	11.41	0.661	0.041	0.321	0.628
A0A087X106	KRT81	Keratin, type II cuticular Hb1 OS=Homo sapiens OX=9606 GN=KRT81=1 SV=1	8.34	10.37	9.21	9.52	9.47	10.92	8.97	8.25	10.61	0.66	0.468	-0.034	0.981
A0A0G2JIW1	HSPA1B	Heat shock 70 kDa protein 1B OS=Homo sapiens OX=9606 GN=HSPA1B=1 SV=1	10.66	10.64	9.55	10.74	11.08	11	10.98	10.75	10.84	0.657	0.096	0.571	0.54
Q3ZCM7	TUBB8	Tubulin beta-8 chain OS=Homo sapiens OX=9606 GN=TUBB8=1 SV=2	10.66	10.4	10.33	11.08	10.96	11.32	10.7	11.21	10.87	0.656	0.029	0.465	0.54
A0A075B736	TUBB8	Tubulin beta chain OS=Homo sapiens OX=9606 GN=TUBB8=1 SV=1	10.56	10.3	10.28	10.99	10.86	11.25	10.62	11.11	10.78	0.652	0.029	0.458	0.54
Q9H853	TUBA4B	Putative tubulin-like protein alpha-4B OS=Homo sapiens OX=9606 GN=TUBA4B=5 SV=2	8.97	8.56	8.48	9.28	9.36	9.33	9.09	9.34	9.07	0.651	0.024	0.495	0.522
G3XAN0	RPS20	40S ribosomal protein S20 OS=Homo sapiens OX=9606 GN=RPS20=1 SV=1	10.27	9.66	9.74	10.54	10.34	10.71	10.2	10.07	9.46	0.647	0.066	0.02	0.981
P25705-3	ATP5F1A	Isoform 3 of ATP synthase subunit alpha, mitochondrial OS=Homo sapiens OX=9606 GN=ATP5F1A	8.3	8.36	6.89	8.15	8.62	8.71	8.36	8.26	9.12	0.644	0.222	0.731	0.55
K7ESM5	TUBB6	Tubulin beta chain (Fragment) OS=Homo sapiens OX=9606 GN=TUBB6=1 SV=1	10.06	9.79	9.74	10.46	10.35	10.72	10.05	10.59	10.24	0.643	0.034	0.425	0.54
P34931	HSPA1L	Heat shock 70 kDa protein 1-like OS=Homo sapiens OX=9606 GN=HSPA1L=1 SV=2	11.04	11.02	9.9	11.16	11.38	11.34	11.34	11.14	11.19	0.641	0.105	0.572	0.54
P04350	TUBB4A	Tubulin beta-4A chain OS=Homo sapiens OX=9606 GN=TUBB4A=1 SV=2	10.59	10.37	10.3	10.97	10.89	11.31	10.6	11.09	10.78	0.638	0.034	0.403	0.54
Q3MHD2	LSM12	Protein LSM12 homolog OS=Homo sapiens OX=9606 GN=LSM12=1 SV=2	6.15	5.2	3.87	6.27	6.16	4.68	6.43	6.44	5.13	0.632	0.453	0.927	0.608
P10599	TXN	Thioredoxin OS=Homo sapiens OX=9606 GN=TXN=1 SV=3	7.29	7.54	6.51	7.27	7.34	8.62	7.01	7.62	7.62	0.631	0.229	0.299	0.792
Q9H4B7	TUBB1	Tubulin beta-1 chain OS=Homo sapiens OX=9606 GN=TUBB1=1 SV=1	9.81	9.67	9.56	10.34	10.12	10.46	9.99	10.42	10.04	0.628	0.029	0.467	0.54
C9J2C0	TUBA8	Tubulin alpha chain (Fragment) OS=Homo sapiens OX=9606 GN=TUBA8=1 SV=1	10.42	10.15	10.02	10.77	10.83	10.87	10.69	10.84	10.59	0.627	0.021	0.511	0.465
E9PN89	HSPA8	Heat shock cognate 71 kDa protein (Fragment) OS=Homo sapiens OX=9606 GN=HSPA8=1 SV=1	10.03	10	9.2	10.28	10.36	10.47	10.29	10.19	10.11	0.625	0.06	0.453	0.54
K7EJ74	EFTUD2	116 kDa U5 small nuclear ribonucleoprotein component (Fragment) OS=Homo sapiens OX=9606 GN=EFTUD2=1 SV=1	7.98	8.01	7.55	8.17	8.4	8.85	8.01	7.93	7.86	0.624	0.048	0.086	0.908
Q9Y536	PPIAL4A	Peptidyl-prolyl cis-trans isomerase A-like 4A OS=Homo sapiens OX=9606 GN=PPIAL4A=2 SV=1	9.44	9.24	8.54	9.63	9.93	9.54	9.59	9.79	9.4	0.621	0.076	0.517	0.54
P62917	RPL8	60S ribosomal protein L8 OS=Homo sapiens OX=9606 GN=RPL8=1 SV=2	12.59	11.84	12.19	12.92	12.46	13.1	12.35	11.78	11.91	0.618	0.087	-0.194	0.797
P60903	S100A10	Protein S100-A10 OS=Homo sapiens OX=9606 GN=S100A10=1 SV=2	7	6.73	4.45	7.07	6.93	6.04	7.54	6.8	7.46	0.617	0.443	1.203	0.54
Q9UHC7	MKRN1	E3 ubiquitin-protein ligase makorin-1 OS=Homo sapiens OX=9606 GN=MKRN1=1 SV=3	7.83	7.97	7.58	7.8	8.15	9.28	7.84	7.86	7.27	0.617	0.19	-0.14	0.904
Q92598	HSPH1	Heat shock protein 105 kDa OS=Homo sapiens OX=9606 GN=HSPH1=1 SV=1	5	4.92	4.66	5.53	5.56	5.33	5.16	5.29	5.59	0.615	0.03	0.49	0.522
K7EJB9	CALR	Calreticulin (Fragment) OS=Homo sapiens OX=9606 GN=CALR=1 SV=1	6.47	5.73	6.08	6.71	6.37	7.02	6.33	6.69	6.74	0.609	0.077	0.496	0.54
I3L3D5	PFN1	Profilin (Fragment) OS=Homo sapiens OX=9606 GN=PFN1=1 SV=1	7.63	7.51	6.66	7.78	7.94	7.89	7.99	7.94	7.73	0.599	0.086	0.613	0.54
A0A0G2JLD8	SSBP1	Single-stranded DNA-binding protein, mitochondrial (Fragment) OS=Homo sapiens OX=9606 GN=SSBP1=1 SV=1	8.45	8.87	6.98	8.42	8.76	8.91	8.36	8.71	8.04	0.598	0.291	0.272	0.826
D6RBQ5	MRPL3	39S ribosomal protein L3, mitochondrial (Fragment) OS=Homo sapiens OX=9606 GN=MRPL3=1 SV=1	7.1	6.96	7.24	7.86	6.94	8.27	6.7	6.77	6.83	0.593	0.139	-0.332	0.654
P46777	RPL5	60S ribosomal protein L5 OS=Homo sapiens OX=9606 GN=RPL5=1 SV=3	10.22	9.6	9.51	10.57	10.12	10.41	10.28	9.8	9.65	0.591	0.092	0.131	0.858
P49411	TUFM	Elongation factor Tu, mitochondrial OS=Homo sapiens OX=9606 GN=TUFM=1 SV=2	11.19	11.17	10.51	11.7	11.91	11.04	11.3	11.54	10.92	0.591	0.129	0.299	0.683
P02538	KRT6A	Keratin, type II cytoskeletal 6A OS=Homo sapiens OX=9606 GN=KRT6A=1 SV=3	6.03	8.7	6.94	7.04	7.91	8.46	7.33	5.92	9.03	0.58	0.596	0.204	0.94
E9PKU4	RPL8	60S ribosomal protein L8 (Fragment) OS=Homo sapiens OX=9606 GN=RPL8=1 SV=1	12.4	11.65	11.97	12.68	12.22	12.86	12.14	11.58	11.71	0.579	0.105	-0.195	0.793
P35900	KRT20	Keratin, type I cytoskeletal 20 OS=Homo sapiens OX=9606 GN=KRT20=1 SV=1	7.24	9.25	8.35	8.39	8.44	9.72	8.19	7.1	9.84	0.571	0.547	0.097	0.967
P40939	HADHA	Trifunctional enzyme subunit alpha, mitochondrial OS=Homo sapiens OX=9606 GN=HADHA=1 SV=2	9.75	9.83	8.76	10.01	10.38	9.66	9.9	10	9.37	0.571	0.186	0.309	0.709
Q9BYX7	POTEKP	Putative beta-actin-like protein 3 OS=Homo sapiens OX=9606 GN=POTEKP=5 SV=1	9.65	9.68	9.51	9.89	10.36	10.28	10.26	10.18	10.8	0.57	0.064	0.806	0.227
P62937	PPIA	Peptidyl-prolyl cis-trans isomerase A OS=Homo sapiens OX=9606 GN=PPIA=1 SV=2	9.82	9.59	8.85	9.97	10.21	9.8	9.92	10.13	9.66	0.568	0.118	0.481	0.567
A0A0C4DGK8	APEX1	DNA-(apurinic or apyrimidinic site) lyase (Fragment) OS=Homo sapiens OX=9606 GN=APEX1=1 SV=1	6.15	5.85	5.98	6.47	6.72	6.49	6.48	6.34	6.4	0.567	0.028	0.415	0.54
A0A1B0GU98	LINC00854	Long intergenic non-protein coding RNA 854 (Fragment) OS=Homo sapiens OX=9606 GN=LINC00854=4 SV=1	7.97	8.36	8.53	8.45	9.15	8.96	8.23	8.58	9.85	0.566	0.273	0.597	0.601
P27797	CALR	Calreticulin OS=Homo sapiens OX=9606 GN=CALR=1 SV=1	8.21	7.53	6.67	8.37	7.75	7.98	8.02	8.32	8.18	0.562	0.218	0.703	0.54
P08240	SRPRA	Signal recognition particle receptor subunit alpha OS=Homo sapiens OX=9606 GN=SRPRA=1 SV=2	6.59	6.41	5.95	6.76	6.93	6.91	6.74	6.5	6.73	0.55	0.056	0.342	0.576
Q5T749	KPRP	Keratinocyte proline-rich protein OS=Homo sapiens OX=9606 GN=KPRP=1 SV=1	5.85	7.73	6.24	6.84	6.26	8.37	6.08	5.99	6.87	0.55	0.486	-0.293	0.866
C9JL25	HSPD1	60 kDa heat shock protein, mitochondrial (Fragment) OS=Homo sapiens OX=9606 GN=HSPD1=1 SV=1	8.69	8.37	7.95	9.16	8.91	8.58	8.8	8.8	8.67	0.547	0.087	0.42	0.57
P10809	HSPD1	60 kDa heat shock protein, mitochondrial OS=Homo sapiens OX=9606 GN=HSPD1=1 SV=2	10.66	10.38	9.46	11.05	10.96	10.12	10.69	10.69	10.5	0.545	0.222	0.461	0.638
E9PP36	RPL8	60S ribosomal protein L8 OS=Homo sapiens OX=9606 GN=RPL8=1 SV=1	11.79	11.11	11.31	12.06	11.6	12.17	11.53	10.98	11.05	0.54	0.118	-0.218	0.746
Q9NUL5-3	RYDEN	Isoform 3 of Repressor of yield of DENV protein OS=Homo sapiens OX=9606 GN=RYDEN	9.15	9.47	8.27	9.01	9.36	10.14	9.61	9.25	8.79	0.54	0.284	0.254	0.819
H0YAF8	RACK1	Receptor of-activated protein C kinase 1 (Fragment) OS=Homo sapiens OX=9606 GN=RACK1=1 SV=1	6.51	5.77	5.93	6.72	6.66	6.46	6.16	6.25	6.23	0.539	0.072	0.141	0.825
Q8N257	HIST3H2BB	Histone H2B type 3-B OS=Homo sapiens OX=9606 GN=HIST3H2BB=1 SV=3	11.66	11.58	11.48	12.63	12.48	11.22	12.41	11.88	11.93	0.538	0.234	0.501	0.623
Q86TB9	PATL1	Protein PAT1 homolog 1 OS=Homo sapiens OX=9606 GN=PATL1=1 SV=2	7.63	7.16	7	8.29	8.21	6.89	7.75	7.45	7.98	0.536	0.265	0.465	0.645
A0A0C4DFT3	DLG1	Disks large homolog 1 OS=Homo sapiens OX=9606 GN=DLG1=1 SV=1	7.02	7.3	6.87	7.31	7.62	7.87	7.37	7.21	8.4	0.535	0.195	0.591	0.54
H0YBG6	HSPA9	Stress-70 protein, mitochondrial (Fragment) OS=Homo sapiens OX=9606 GN=HSPA9=1 SV=1	7.6	7.41	7.11	7.89	7.76	8.06	7.56	7.71	7.46	0.53	0.052	0.207	0.661
D6RFM5	SDHA	Succinate dehydrogenase [ubiquinone] flavoprotein subunit, mitochondrial OS=Homo sapiens OX=9606 GN=SDHA=1 SV=1	7.48	7.69	7.31	7.71	7.75	8.51	7.82	7.8	7.86	0.499	0.119	0.336	0.636
E7ERS3	ZC3H18	Zinc finger CCCH domain-containing protein 18 OS=Homo sapiens OX=9606 GN=ZC3H18=1 SV=1	6.4	5.92	6.41	6.33	6.39	7.49	6.28	6.24	6.16	0.495	0.216	-0.012	0.984
P06899	HIST1H2BJ	Histone H2B type 1-J OS=Homo sapiens OX=9606 GN=HIST1H2BJ=1 SV=3	11.92	11.83	11.69	12.87	12.72	11.34	12.65	12.11	12.14	0.495	0.309	0.49	0.638
P60709	ACTB	Actin, cytoplasmic 1 OS=Homo sapiens OX=9606 GN=ACTB=1 SV=1	12.78	12.79	12.49	13	13.26	13.26	13.22	13.34	13.83	0.492	0.087	0.778	0.227
D6R9A6	HMGB2	High mobility group protein B2 (Fragment) OS=Homo sapiens OX=9606 GN=HMGB2=1 SV=1	7.15	7.9	8.05	8.35	8.2	8.02	7.92	7.71	8.73	0.491	0.234	0.416	0.638
K7ERI7	RPL22	60S ribosomal protein L22 OS=Homo sapiens OX=9606 GN=RPL22=1 SV=1	8.96	8.46	8.41	9.23	8.78	9.29	8.88	8.58	8.13	0.489	0.154	-0.081	0.936
E7EW37	TNPO1	Transportin-1 OS=Homo sapiens OX=9606 GN=TNPO1=1 SV=1	5.85	5.8	5.05	6.02	6.17	5.96	5.74	5.85	4.89	0.48	0.225	-0.078	0.94
A0A087WU62	MRPL45	39S ribosomal protein L45, mitochondrial OS=Homo sapiens OX=9606 GN=MRPL45=1 SV=1	7.55	7.55	6.91	8.2	8.12	7.12	7.27	7.45	6.34	0.479	0.339	-0.314	0.755
K7EMZ9	LSM14A	Protein LSM14 homolog A (Fragment) OS=Homo sapiens OX=9606 GN=LSM14A=1 SV=2	10.74	10.6	10.27	11.36	11.07	10.61	10.92	10.72	10.7	0.476	0.125	0.242	0.673
P25705	ATP5F1A	ATP synthase subunit alpha, mitochondrial OS=Homo sapiens OX=9606 GN=ATP5F1A=1 SV=1	8.62	8.68	7.44	8.44	8.87	8.85	8.75	8.65	9.29	0.474	0.291	0.647	0.54
H3BNU3	TUFM	Elongation factor Tu, mitochondrial OS=Homo sapiens OX=9606 GN=TUFM=1 SV=1	9.44	9.5	8.55	10.07	10.31	8.53	9.64	9.9	9.25	0.472	0.436	0.434	0.703
P40926	MDH2	Malate dehydrogenase, mitochondrial OS=Homo sapiens OX=9606 GN=MDH2=1 SV=3	8.55	8.53	7.07	8.84	8.81	7.9	8.71	8.74	8.33	0.468	0.394	0.547	0.638
G3XAL0	MDH2	Malate dehydrogenase OS=Homo sapiens OX=9606 GN=MDH2=1 SV=1	7.6	7.47	5.54	7.82	7.79	6.39	7.73	7.8	7.1	0.466	0.535	0.672	0.648
A0A0U1RQF0	FASN	Fatty acid synthase OS=Homo sapiens OX=9606 GN=FASN=1 SV=1	4.49	4.31	4.99	4.47	4.79	5.91	4.82	4.52	4.74	0.463	0.32	0.097	0.94
P22087	FBL	rRNA 2'-O-methyltransferase fibrillarin OS=Homo sapiens OX=9606 GN=FBL=1 SV=2	11.53	11.34	11.25	11.92	11.81	11.76	11.77	11.46	11.45	0.46	0.064	0.187	0.672
A6XGL3	PRSS1	Protease serine 1 OS=Homo sapiens OX=9606 GN=PRSS1=1 SV=1	9.42	10.66	10.34	9.08	10.39	12.3	9.27	8.99	11.01	0.454	0.669	-0.382	0.866
V9GZ17	TUBA8	Tubulin alpha-8 chain (Fragment) OS=Homo sapiens OX=9606 GN=TUBA8=1 SV=1	8.65	8.39	8.58	8.96	8.75	9.26	9.03	9.15	8.91	0.449	0.087	0.491	0.522
P40926-2	MDH2	Isoform 2 of Malate dehydrogenase, mitochondrial OS=Homo sapiens OX=9606 GN=MDH2	7.96	7.97	6.91	8.34	8.24	7.6	8.16	8.16	7.9	0.448	0.284	0.463	0.622
P04259	KRT6B	Keratin, type II cytoskeletal 6B OS=Homo sapiens OX=9606 GN=KRT6B=1 SV=5	5.26	7.45	6.23	6.19	7.02	7.06	6.39	5.23	8.02	0.445	0.634	0.233	0.932
K7EJT5	RPL22	60S ribosomal protein L22 (Fragment) OS=Homo sapiens OX=9606 GN=RPL22=1 SV=1	8.78	8.35	8.11	8.99	8.54	9.03	8.68	8.34	7.79	0.441	0.225	-0.143	0.856
H7BZD1	GLS	Glutaminase kidney isoform, mitochondrial (Fragment) OS=Homo sapiens OX=9606 GN=GLS=1 SV=1	6.85	7.31	5.69	7.54	7.76	5.87	7.56	7.92	6.78	0.439	0.555	0.803	0.625
O60814	HIST1H2BK	Histone H2B type 1-K OS=Homo sapiens OX=9606 GN=HIST1H2BK=1 SV=3	12.13	12	11.9	13.05	12.86	11.44	12.82	12.29	12.27	0.439	0.383	0.45	0.648
B9ZVP7	RPL23	60S ribosomal protein L23 OS=Homo sapiens OX=9606 GN=RPL23=1 SV=1	8.09	8.14	9.4	8.74	8.72	9.49	8.06	8.36	8.92	0.438	0.395	-0.097	0.94
P0CG38	POTEI	POTE ankyrin domain family member I OS=Homo sapiens OX=9606 GN=POTEI=3 SV=1	11.03	11.09	10.68	11.17	11.39	11.56	11.54	11.6	11.99	0.438	0.119	0.777	0.227
A5A3E0	POTEF	POTE ankyrin domain family member F OS=Homo sapiens OX=9606 GN=POTEF=1 SV=2	11.13	11.17	10.77	11.25	11.51	11.63	11.63	11.68	12.08	0.437	0.119	0.773	0.227
E7EVS6	ACTB	Actin, cytoplasmic 1 (Fragment) OS=Homo sapiens OX=9606 GN=ACTB=1 SV=8	12.21	12.25	11.91	12.39	12.59	12.69	12.64	12.81	13.25	0.431	0.129	0.778	0.227
P02545-3	LMNA	Isoform ADelta10 of Prelamin-A/C OS=Homo sapiens OX=9606 GN=LMNA	7.94	8.13	7.49	7.85	8.34	8.67	8	8.03	8.44	0.428	0.219	0.3	0.648
A0A140TA76	LSM14A	Protein LSM14 homolog A (Fragment) OS=Homo sapiens OX=9606 GN=LSM14A=1 SV=1	11	10.88	10.63	11.61	11.32	10.85	11.17	11.02	10.96	0.427	0.151	0.214	0.703
C9J066	NIN	Ninein OS=Homo sapiens OX=9606 GN=NIN=1 SV=1	6.04	6.32	5.56	5.74	6.28	7.17	6.13	5.9	5.69	0.426	0.36	-0.066	0.946
I3L1U9	ACTG1	Actin, cytoplasmic 2 (Fragment) OS=Homo sapiens OX=9606 GN=ACTG1=1 SV=1	12.33	12.36	12	12.5	12.71	12.76	12.76	12.91	13.37	0.426	0.132	0.783	0.227
P02545	LMNA	Prelamin-A/C OS=Homo sapiens OX=9606 GN=LMNA=1 SV=1	7.99	8.13	7.49	7.88	8.34	8.67	8.03	8.03	8.44	0.425	0.215	0.295	0.648
Q5T7C4	HMGB1	High mobility group protein B1 OS=Homo sapiens OX=9606 GN=HMGB1=1 SV=1	10.24	10.63	10.87	11.32	11.14	10.55	10.68	10.56	11.1	0.42	0.23	0.199	0.792
B8ZZJ2	ACTG2	Actin, gamma-enteric smooth muscle OS=Homo sapiens OX=9606 GN=ACTG2=1 SV=1	11.89	11.95	11.59	12.07	12.24	12.39	12.31	12.51	12.91	0.419	0.138	0.765	0.227
P09429	HMGB1	High mobility group protein B1 OS=Homo sapiens OX=9606 GN=HMGB1=1 SV=3	10.27	10.68	10.93	11.36	11.18	10.6	10.73	10.62	11.14	0.417	0.232	0.199	0.792
E7EQ64	PRSS1	Trypsin-1 OS=Homo sapiens OX=9606 GN=PRSS1=1 SV=1	9.56	10.72	10.47	9.19	10.44	12.36	9.33	9.12	11.06	0.415	0.692	-0.41	0.851
F8W0C6	KRT5	Keratin, type II cytoskeletal 5 (Fragment) OS=Homo sapiens OX=9606 GN=KRT5=1 SV=8	9.05	11.2	10.48	10.19	10.06	11.71	9.64	9.05	11.15	0.411	0.656	-0.293	0.885
Q58FG0	HSP90AA5P	Putative heat shock protein HSP 90-alpha A5 OS=Homo sapiens OX=9606 GN=HSP90AA5P=2 SV=1	5.7	5.31	5.29	5.45	5.66	6.43	5.52	5.63	3.94	0.411	0.481	-0.402	0.722
cRAP027	1 SV	Glutamate dehydrogenase 1, mitochondrial OS=Bos taurus GN=GLUD1=1 SV=2	7.5	7.59	6.58	7.56	7.9	7.44	7.63	7.67	7.42	0.409	0.264	0.348	0.648
Q562R1	ACTBL2	Beta-actin-like protein 2 OS=Homo sapiens OX=9606 GN=ACTBL2=1 SV=2	11.02	11.07	10.89	11.22	11.55	11.44	11.4	11.61	12.14	0.408	0.162	0.723	0.329
P63267-2	ACTG2	Isoform 2 of Actin, gamma-enteric smooth muscle OS=Homo sapiens OX=9606 GN=ACTG2	11.25	11.24	10.82	11.36	11.6	11.57	11.67	11.77	12.15	0.407	0.14	0.756	0.227
H0YH81	ATP5F1B	ATP synthase subunit beta (Fragment) OS=Homo sapiens OX=9606 GN=ATP5F1B=1 SV=1	7.05	7.13	6.57	7.25	7.38	7.31	7.26	6.97	7.19	0.398	0.136	0.222	0.654
I3L4N8	ACTG1	Actin, cytoplasmic 2 (Fragment) OS=Homo sapiens OX=9606 GN=ACTG1=1 SV=8	11.44	11.44	10.99	11.55	11.75	11.76	11.89	11.97	12.4	0.398	0.157	0.794	0.227
P00505	GOT2	Aspartate aminotransferase, mitochondrial OS=Homo sapiens OX=9606 GN=GOT2=1 SV=3	8.84	9.1	7.42	9.01	9.27	8.27	9.11	9.1	8.57	0.397	0.486	0.472	0.654
B2RPK0	HMGB1P1	Putative high mobility group protein B1-like 1 OS=Homo sapiens OX=9606 GN=HMGB1P1=5 SV=1	10.16	10.53	10.78	11.24	11.01	10.37	10.58	10.47	10.99	0.386	0.287	0.19	0.817
M0QXK4	RPS19	40S ribosomal protein S19 (Fragment) OS=Homo sapiens OX=9606 GN=RPS19=1 SV=1	6.28	5.93	5.93	6.4	6.11	6.8	6.07	5.54	6.15	0.386	0.234	-0.132	0.851
D6R9A4	G3BP2	Ras GTPase-activating protein-binding protein 2 (Fragment) OS=Homo sapiens OX=9606 GN=G3BP2=1 SV=1	9.46	9.04	9.13	9.95	9.52	9.32	9.27	9.57	9	0.385	0.215	0.065	0.94
E7EN95	FLNB	Filamin-B OS=Homo sapiens OX=9606 GN=FLNB=1 SV=1	9.2	8.84	8.87	9.07	9.19	9.82	9.07	9.37	9.18	0.384	0.213	0.233	0.683
K7EKY0	ILF3	Interleukin enhancer-binding factor 3 (Fragment) OS=Homo sapiens OX=9606 GN=ILF3=1 SV=1	7.79	7.92	6.82	6.95	8.6	8.13	8.35	7.29	8.92	0.384	0.575	0.678	0.639
P62280	RPS11	40S ribosomal protein S11 OS=Homo sapiens OX=9606 GN=RPS11=1 SV=3	12.17	11.97	11.79	12.52	12.53	12.03	12.31	12.26	11.72	0.384	0.213	0.118	0.86
Q00577	PURA	Transcriptional activator protein Pur-alpha OS=Homo sapiens OX=9606 GN=PURA=1 SV=2	11.08	10.78	10.08	11.17	10.66	11.26	10.76	10.7	10.22	0.383	0.325	-0.086	0.94
B1AHD1	SNU13	NHP2-like protein 1 OS=Homo sapiens OX=9606 GN=SNU13=1 SV=1	6.38	5.86	5.75	6.62	6.02	6.49	6.29	6.26	6.56	0.376	0.227	0.375	0.581
P35749	MYH11	Myosin-11 OS=Homo sapiens OX=9606 GN=MYH11=1 SV=3	9.11	9.34	9.43	9.42	9.68	9.91	9.22	9.46	10.71	0.376	0.422	0.503	0.625
Q5T653	MRPL2	39S ribosomal protein L2, mitochondrial OS=Homo sapiens OX=9606 GN=MRPL2=1 SV=2	10.07	10.3	10.1	10.61	10.56	10.42	9.91	9.89	9.63	0.376	0.111	-0.346	0.54
F5H018	RAN	GTP-binding nuclear protein Ran (Fragment) OS=Homo sapiens OX=9606 GN=RAN=1 SV=8	6.74	6.9	6.28	6.58	7.12	7.33	7.02	6.85	6.98	0.373	0.245	0.307	0.648
C9J5S7	PPIA	Peptidyl-prolyl cis-trans isomerase OS=Homo sapiens OX=9606 GN=PPIA=1 SV=1	8.49	8.16	7.41	8.53	8.48	8.17	8.37	8.63	7.91	0.369	0.356	0.281	0.711
F5H2F4	MTHFD1	C-1-tetrahydrofolate synthase, cytoplasmic OS=Homo sapiens OX=9606 GN=MTHFD1=1 SV=1	6.94	6.64	6.44	7.39	7.4	6.33	6.95	7.08	6.95	0.366	0.344	0.321	0.654
P38646	HSPA9	Stress-70 protein, mitochondrial OS=Homo sapiens OX=9606 GN=HSPA9=1 SV=2	10.53	10.3	9.61	10.76	10.61	10.17	10.51	10.62	10.44	0.366	0.294	0.377	0.629
O95900	TRUB2	Mitochondrial mRNA pseudouridine synthase TRUB2 OS=Homo sapiens OX=9606 GN=TRUB2=1 SV=1	6.81	6.76	6.58	7.23	6.87	7.08	6.39	6.64	6.22	0.346	0.169	-0.298	0.587
K7EMS9	C19orf66	Chromosome 19 open reading frame 66 OS=Homo sapiens OX=9606 GN=C19orf66=1 SV=1	7.91	8.18	7.63	7.9	7.85	9	8.15	8.08	7.56	0.345	0.432	0.027	0.981
A0A0B4J2B4	RPS15	40S ribosomal protein S15 OS=Homo sapiens OX=9606 GN=RPS15=1 SV=1	10.09	9.42	9.46	10.01	9.77	10.21	9.71	9.32	9.48	0.342	0.267	-0.154	0.821
C9JNW5	RPL24	60S ribosomal protein L24 OS=Homo sapiens OX=9606 GN=RPL24=1 SV=1	11.34	10.84	11.12	11.39	11.39	11.54	11.03	10.77	10.69	0.342	0.184	-0.27	0.636
P13647	KRT5	Keratin, type II cytoskeletal 5 OS=Homo sapiens OX=9606 GN=KRT5=1 SV=3	10.63	12.18	11.24	11.42	11.11	12.55	10.95	10.58	12.04	0.34	0.621	-0.163	0.935
P62269	RPS18	40S ribosomal protein S18 OS=Homo sapiens OX=9606 GN=RPS18=1 SV=3	8.82	8.49	8.12	9.15	8.96	8.35	8.76	8.63	8.1	0.34	0.368	0.016	0.981
Q9Y3D3	MRPS16	28S ribosomal protein S16, mitochondrial OS=Homo sapiens OX=9606 GN=MRPS16=1 SV=1	7.68	7.55	7.39	8	8	7.61	7.71	7.8	7.73	0.334	0.169	0.207	0.648
M0R0F3	ZNF841	Zinc finger protein 841 (Fragment) OS=Homo sapiens OX=9606 GN=ZNF841=1 SV=1	7.47	8	6.58	6.96	7.73	8.35	7.95	7.43	7.57	0.331	0.548	0.301	0.799
P62805	HIST1H4A	Histone H4 OS=Homo sapiens OX=9606 GN=HIST1H4A=1 SV=2	11.35	10.85	11.32	12.02	11.67	10.83	11.46	11.12	11.33	0.331	0.407	0.129	0.885
Q6ZQQ2	SPATA31D1	Spermatogenesis-associated protein 31D1 OS=Homo sapiens OX=9606 GN=SPATA31D1=2 SV=1	8.19	8.05	8.21	8.27	8.18	8.98	8.41	7.85	8.21	0.331	0.314	0.007	0.99
Q9NUL5	RYDEN	Repressor of yield of DENV protein OS=Homo sapiens OX=9606 GN=RYDEN=1 SV=2	10.45	10.69	10	10.41	10.35	11.37	10.68	10.67	9.86	0.33	0.468	0.023	0.981
A0A087WWR6	FMR1	Synaptic functional regulator FMR1 (Fragment) OS=Homo sapiens OX=9606 GN=FMR1=1 SV=1	6.64	6.34	6.08	6.54	6.27	7.23	6.4	6.16	6.43	0.327	0.356	-0.024	0.981
H0YEX5	SF3B2	Splicing factor 3B subunit 2 (Fragment) OS=Homo sapiens OX=9606 GN=SF3B2=1 SV=1	7.79	7.88	7.65	7.65	7.96	8.67	7.86	7.86	7.46	0.325	0.358	-0.048	0.949
D6RAC2	RACK1	Receptor of-activated protein C kinase 1 OS=Homo sapiens OX=9606 GN=RACK1=1 SV=1	5.79	5.05	4.69	6.05	5.98	4.46	5.63	5.59	5.58	0.318	0.571	0.422	0.683
C9JY20	FXR1	Fragile X mental retardation syndrome-related protein 1 (Fragment) OS=Homo sapiens OX=9606 GN=FXR1=1 SV=1	8.91	8.8	9.11	9.11	9.05	9.61	9.06	8.85	9.06	0.317	0.238	0.055	0.94
K7EKI4	MRPL4	39S ribosomal protein L4, mitochondrial OS=Homo sapiens OX=9606 GN=MRPL4=1 SV=1	6.95	7.32	6.8	7.4	7.3	7.33	6.57	7.1	6.8	0.317	0.245	-0.202	0.702
A2A305	UBAP2	Ubiquitin-associated protein 2 (Fragment) OS=Homo sapiens OX=9606 GN=UBAP2=1 SV=1	8.2	8.01	7.55	7.77	7.9	9.03	7.86	8.02	7.89	0.311	0.474	-0.002	0.999
J3KSR4	ACADVL	Very long-chain-specific acyl-CoA dehydrogenase, mitochondrial (Fragment) OS=Homo sapiens OX=9606 GN=ACADVL=1 SV=1	8.01	7.95	7.34	8.24	8.48	7.51	8.28	8.35	7.34	0.309	0.502	0.221	0.826
Q5QPA5	MRPS18A	39S ribosomal protein S18a, mitochondrial (Fragment) OS=Homo sapiens OX=9606 GN=MRPS18A=1 SV=9	7.45	7.63	7.47	7.81	7.91	7.75	7.5	7.42	7.22	0.308	0.169	-0.136	0.772
H0YLE2	ANXA2	Annexin A2 (Fragment) OS=Homo sapiens OX=9606 GN=ANXA2=1 SV=1	9.54	9.64	8.42	9.53	9.41	9.58	9.74	9.43	10.12	0.307	0.475	0.566	0.576
P49748	ACADVL	Very long-chain specific acyl-CoA dehydrogenase, mitochondrial OS=Homo sapiens OX=9606 GN=ACADVL=1 SV=1	8.53	8.51	7.8	8.83	9.08	7.85	8.86	8.97	7.8	0.307	0.568	0.262	0.825
F8WED0	NOP58	Nucleolar protein 58 OS=Homo sapiens OX=9606 GN=NOP58=1 SV=1	7.3	7.29	7.25	7.67	7.48	7.6	7.44	7.22	7.58	0.304	0.18	0.133	0.79
F8W079	ATP5F1B	ATP synthase F1 subunit beta (Fragment) OS=Homo sapiens OX=9606 GN=ATP5F1B=1 SV=1	5.6	5.92	6.05	5.97	6.31	6.19	5.78	5.78	6.51	0.301	0.353	0.164	0.817
A0A075B6F3	DNAH8	Dynein heavy chain 8, axonemal OS=Homo sapiens OX=9606 GN=DNAH8=1 SV=2	11.54	11.6	11.14	11.99	12.04	11.14	11.68	11.84	11.62	0.292	0.404	0.286	0.658
P82664	MRPS10	28S ribosomal protein S10, mitochondrial OS=Homo sapiens OX=9606 GN=MRPS10=1 SV=2	8.85	8.82	8.21	9.02	9.1	8.64	8.62	8.83	8.35	0.292	0.36	-0.028	0.975
Q8IWY7	TTBK2	Tau-tubulin kinase OS=Homo sapiens OX=9606 GN=TTBK2=1 SV=1	5.26	6.99	6.23	5.9	6.38	7.06	5.94	4.83	7.33	0.289	0.739	-0.123	0.946
P08779	KRT16	Keratin, type I cytoskeletal 16 OS=Homo sapiens OX=9606 GN=KRT16=1 SV=4	6.93	7.52	6.76	6.88	7.12	8.07	6.9	6.64	7.66	0.288	0.558	-0.001	1
C9IY40	MRPL2	39S ribosomal protein L2, mitochondrial OS=Homo sapiens OX=9606 GN=MRPL2=1 SV=1	9.36	9.45	9.37	9.79	9.81	9.43	9.15	9.16	8.8	0.282	0.262	-0.36	0.54
H7C4S4	FXR1	Fragile X mental retardation syndrome-related protein 1 (Fragment) OS=Homo sapiens OX=9606 GN=FXR1=1 SV=8	7.87	7.83	7.28	7.97	7.92	7.93	8.08	7.84	7.72	0.28	0.31	0.22	0.666
P35579	MYH9	Myosin-9 OS=Homo sapiens OX=9606 GN=MYH9=1 SV=4	11.4	11.68	11.63	11.57	11.75	12.21	11.45	11.66	12.78	0.275	0.537	0.393	0.648
P26196	DDX6	Probable ATP-dependent RNA helicase DDX6 OS=Homo sapiens OX=9606 GN=DDX6=1 SV=2	9.84	9.8	9.4	10.17	10.11	9.59	9.79	9.68	9.73	0.272	0.341	0.05	0.94
H0YCF8	EIF4G2	Eukaryotic translation initiation factor 4 gamma 2 (Fragment) OS=Homo sapiens OX=9606 GN=EIF4G2=1 SV=8	6.42	6.56	6.99	6.64	6.65	7.5	6.54	6.28	6.93	0.27	0.483	-0.078	0.94
P54886	ALDH18A1	Delta-1-pyrroline-5-carboxylate synthase OS=Homo sapiens OX=9606 GN=ALDH18A1=1 SV=2	6.35	6.62	6.42	6.57	6.26	7.36	6.22	5.92	6.64	0.266	0.498	-0.201	0.817
C9J1C5	RPS27L	40S ribosomal protein S27 OS=Homo sapiens OX=9606 GN=RPS27L=3 SV=1	7.81	7.75	8.1	8.15	8.33	7.97	8.14	8.23	8.39	0.264	0.288	0.367	0.54
M0QZN2	RPS5	40S ribosomal protein S5 OS=Homo sapiens OX=9606 GN=RPS5=1 SV=1	9.71	9.26	9	9.84	9.74	9.18	9.74	9.47	9.15	0.264	0.462	0.128	0.869
J3KSI8	MRPS7	28S ribosomal protein S7, mitochondrial (Fragment) OS=Homo sapiens OX=9606 GN=MRPS7=1 SV=1	6.68	6.88	6.91	6.88	6.94	7.43	6.65	6.39	6.82	0.262	0.35	-0.198	0.709
A0A0C4DFM8	MYH14	Myosin-14 OS=Homo sapiens OX=9606 GN=MYH14=1 SV=1	8.13	8.46	8.54	8.47	8.72	8.72	8.23	8.47	9.57	0.258	0.545	0.381	0.648
B5MDF5	RAN	GTP-binding nuclear protein Ran OS=Homo sapiens OX=9606 GN=RAN=1 SV=1	8.2	8.03	8.2	7.98	8.31	8.91	8.28	8.25	8.46	0.256	0.423	0.186	0.789
P35580	MYH10	Myosin-10 OS=Homo sapiens OX=9606 GN=MYH10=1 SV=3	9.25	9.49	9.61	9.48	9.67	9.97	9.33	9.52	10.78	0.256	0.579	0.426	0.648
B4DXZ6	FXR1	Fragile X mental retardation syndrome-related protein 1 OS=Homo sapiens OX=9606 GN=FXR1=1 SV=1	11.13	10.79	10.67	11.16	11.06	11.1	11.18	11.02	10.88	0.248	0.316	0.167	0.729
M0R0F0	RPS5	40S ribosomal protein S5 (Fragment) OS=Homo sapiens OX=9606 GN=RPS5=1 SV=1	10	9.56	9.29	10.14	10.03	9.43	10.03	9.75	9.45	0.248	0.489	0.127	0.869
A0A087WXI3	FMR1	Synaptic functional regulator FMR1 OS=Homo sapiens OX=9606 GN=FMR1=1 SV=1	7.91	7.59	7.47	7.72	7.7	8.28	7.5	7.49	7.69	0.245	0.395	-0.093	0.885
A0A1W2PPE5	MRPL9	39S ribosomal protein L9, mitochondrial (Fragment) OS=Homo sapiens OX=9606 GN=MRPL9=1 SV=1	8.5	8.66	8.79	9.16	8.69	8.84	8.34	8.53	7.78	0.245	0.435	-0.435	0.548
P35579-2	MYH9	Isoform 2 of Myosin-9 OS=Homo sapiens OX=9606 GN=MYH9	10.95	11.24	11.14	11.11	11.28	11.68	10.96	11.23	12.28	0.244	0.572	0.381	0.648
cRAP014	1 SV	Alpha-S2-casein OS=Bos taurus GN=CSN1S2=1 SV=2	12.52	5.83	5.34	10.35	6.53	7.54	6.41	5.52	6.96	0.243	0.915	-1.605	0.708
P46783	RPS10	40S ribosomal protein S10 OS=Homo sapiens OX=9606 GN=RPS10=1 SV=1	8.51	8.11	8.22	8.44	8.41	8.72	8.22	8.04	8.03	0.242	0.329	-0.187	0.683
F8VZU9	MYL6	Myosin light polypeptide 6 OS=Homo sapiens OX=9606 GN=MYL6=1 SV=1	4.51	5.33	4.54	4.29	4.76	6.04	3.38	5.06	4.94	0.241	0.746	-0.33	0.829
Q5T7N0	RPL5	60S ribosomal protein L5 (Fragment) OS=Homo sapiens OX=9606 GN=RPL5=1 SV=2	7.26	6.54	6.95	7.66	6.77	7.06	6.82	6.51	6.08	0.241	0.546	-0.45	0.601
H7C0J5	CEP104	Centrosomal protein of 104 kDa (Fragment) OS=Homo sapiens OX=9606 GN=CEP104=1 SV=1	9.53	10.46	8.59	9.8	9.93	9.57	9.43	10.17	8.47	0.24	0.728	-0.17	0.93
Q5T6F2	UBAP2	Ubiquitin-associated protein 2 OS=Homo sapiens OX=9606 GN=UBAP2=1 SV=1	8.34	8.09	7.86	7.92	8.05	9.03	8.04	8.21	8.12	0.239	0.533	0.027	0.981
A6NL76	ACTA1	Actin, alpha skeletal muscle OS=Homo sapiens OX=9606 GN=ACTA1=1 SV=3	8.4	8.5	8.28	8.59	8.75	8.56	8.91	9.02	9.66	0.237	0.424	0.802	0.227
A0A0C4DG17	RPSA	40S ribosomal protein SA OS=Homo sapiens OX=9606 GN=RPSA=1 SV=1	9.7	9.56	8.71	9.52	9.77	9.38	9.57	9.26	9.1	0.235	0.524	-0.015	0.981
A0A087WVQ6	CLTC	Clathrin heavy chain OS=Homo sapiens OX=9606 GN=CLTC=1 SV=1	5.07	4.8	4.76	4.67	5.08	5.57	4.75	5.09	4.89	0.227	0.483	0.031	0.969
D3DQV9	EIF4G2	Eukaryotic translation initiation factor 4 gamma 2 (Fragment) OS=Homo sapiens OX=9606 GN=EIF4G2=1 SV=1	7.93	8.12	8.29	8.02	8.18	8.81	7.92	7.81	8.01	0.225	0.468	-0.198	0.745
A0A087WWY3	FLNA	Filamin-A OS=Homo sapiens OX=9606 GN=FLNA=1 SV=1	6.24	5.88	6.68	6.27	6.44	6.75	6.1	6.31	6.4	0.223	0.483	0.003	0.997
P47914	RPL29	60S ribosomal protein L29 OS=Homo sapiens OX=9606 GN=RPL29=1 SV=2	10.78	10.19	10.63	11.27	10.27	10.71	10.28	10.24	9.85	0.219	0.558	-0.409	0.623
Q9BYD2	MRPL9	39S ribosomal protein L9, mitochondrial OS=Homo sapiens OX=9606 GN=MRPL9=1 SV=2	9	9.12	9.18	9.55	9.26	9.14	8.77	8.99	8.2	0.218	0.481	-0.443	0.54
P09874	PARP1	Poly [ADP-ribose] polymerase 1 OS=Homo sapiens OX=9606 GN=PARP1=1 SV=4	8.24	8.45	8.12	8.48	8.61	8.37	8.28	8.4	9.33	0.215	0.555	0.4	0.617
Q5SZR1	MRPL9	39S ribosomal protein L9, mitochondrial OS=Homo sapiens OX=9606 GN=MRPL9=1 SV=1	8.76	8.93	9.02	9.35	8.97	9.03	8.55	8.81	7.95	0.214	0.503	-0.466	0.54
Q5VXN0	RPF2	Ribosome production factor 2 homolog (Fragment) OS=Homo sapiens OX=9606 GN=RPF2=1 SV=1	4.91	5.29	5.11	4.92	4.72	6.3	4.43	4.32	5.24	0.214	0.701	-0.44	0.658
E9PPJ0	SF3B2	Splicing factor 3B subunit 2 OS=Homo sapiens OX=9606 GN=SF3B2=1 SV=1	8.27	8.35	8.16	8.07	8.31	9.03	8.36	8.33	8.02	0.213	0.526	-0.024	0.981
B5MCP9	RPS7	40S ribosomal protein S7 OS=Homo sapiens OX=9606 GN=RPS7=1 SV=1	11	10.61	10.41	11.12	10.99	10.54	10.97	10.76	10.23	0.212	0.543	-0.022	0.981
H7BZI0	TMEM214	Transmembrane protein 214 (Fragment) OS=Homo sapiens OX=9606 GN=TMEM214=1 SV=1	5.66	6.13	6.01	5.92	5.95	6.54	5.49	5.67	5.81	0.208	0.489	-0.277	0.648
K7ES42	SAFB	Scaffold attachment factor B1 OS=Homo sapiens OX=9606 GN=SAFB=1 SV=1	6.72	7.32	6.83	6.59	7.22	7.66	6.99	7.14	7.34	0.201	0.598	0.196	0.817
Q8IV96	DDX6	DDX6 protein OS=Homo sapiens OX=9606 GN=DDX6=1 SV=1	6.64	6.73	6.33	7.04	6.72	6.54	6.54	6.54	6.59	0.198	0.455	-0.009	0.982
J3KQ22	PYCR1	Pyrroline-5-carboxylate reductase (Fragment) OS=Homo sapiens OX=9606 GN=PYCR1=1 SV=1	5.96	5.97	4.99	6.05	5.59	5.87	5.86	5.91	5.7	0.197	0.592	0.186	0.817
Q9UPQ9-2	TNRC6B	Isoform 3 of Trinucleotide repeat-containing gene 6B protein OS=Homo sapiens OX=9606 GN=TNRC6B	5.79	5.58	5.19	5.38	5.63	6.12	5.39	5.4	5.43	0.192	0.544	-0.111	0.869
A0A087WWT1	SDHB	Succinate dehydrogenase [ubiquinone] iron-sulfur subunit, mitochondrial (Fragment) OS=Homo sapiens OX=9606 GN=SDHB=1 SV=1	5.91	6.31	6.01	6.52	6.35	5.91	5.96	6.04	5.79	0.191	0.497	-0.143	0.817
Q9NUL5-2	RYDEN	Isoform 2 of Repressor of yield of DENV protein OS=Homo sapiens OX=9606 GN=RYDEN	9.7	9.88	9.48	9.73	9.35	10.56	9.75	9.99	8.93	0.189	0.697	-0.133	0.912
cRAP016	1 SV	Kappa-casein OS=Bos taurus GN=CSN3=1 SV=1	8.6	5.05	5.71	7.92	5.43	6.57	5.87	5.1	6.09	0.186	0.875	-0.77	0.736
P82933	MRPS9	28S ribosomal protein S9, mitochondrial OS=Homo sapiens OX=9606 GN=MRPS9=1 SV=2	6.95	7.21	6.66	6.55	7.12	7.7	6.59	6.72	7.42	0.185	0.68	-0.03	0.981
F8WD59	RPSA	40S ribosomal protein SA (Fragment) OS=Homo sapiens OX=9606 GN=RPSA=1 SV=2	8.79	8.61	7.83	8.58	8.81	8.38	8.56	8.37	8.09	0.18	0.62	-0.071	0.94
H0YFC6	RAN	GTP-binding nuclear protein Ran (Fragment) OS=Homo sapiens OX=9606 GN=RAN=1 SV=1	7.81	7.54	8.08	7.58	7.85	8.54	7.83	7.85	8.13	0.18	0.613	0.131	0.867
Q96HJ9-2	FMC1	Isoform 2 of Protein FMC1 homolog OS=Homo sapiens OX=9606 GN=FMC1	7.73	7.71	7.66	7.5	7.79	8.35	7.57	7.84	7.72	0.18	0.554	0.01	0.984
Q15424	SAFB	Scaffold attachment factor B1 OS=Homo sapiens OX=9606 GN=SAFB=1 SV=4	11.88	12.03	11.59	11.76	12.17	12.1	12.02	12.02	12.11	0.176	0.495	0.215	0.654
Q9Y3I0	RTCB	tRNA-splicing ligase RtcB homolog OS=Homo sapiens OX=9606 GN=RTCB=1 SV=1	8.69	8.69	8.52	8.58	8.92	8.93	8.61	8.35	8.79	0.176	0.489	-0.05	0.94
Q8NC60	NOA1	Nitric oxide-associated protein 1 OS=Homo sapiens OX=9606 GN=NOA1=1 SV=2	8.8	9.15	9.38	9.13	9.25	9.46	8.8	8.76	8.93	0.174	0.512	-0.278	0.636
A6NHQ2	FBLL1	rRNA/tRNA 2'-O-methyltransferase fibrillarin-like protein 1 OS=Homo sapiens OX=9606 GN=FBLL1=3 SV=2	8.33	8.39	8.22	8.62	8.5	8.34	8.52	8.28	7.93	0.172	0.515	-0.072	0.915
D6RDI2	LUC7L3	Luc7-like protein 3 (Fragment) OS=Homo sapiens OX=9606 GN=LUC7L3=1 SV=1	7.02	6.86	7.27	6.85	6.71	8.11	6.55	6.47	7.11	0.172	0.728	-0.342	0.703
H7C1K0	SRRT	Serrate RNA effector molecule homolog (Fragment) OS=Homo sapiens OX=9606 GN=SRRT=1 SV=1	8.99	8.99	8.66	8.88	9.24	9.04	9.06	9.13	9.32	0.171	0.494	0.289	0.601
Q7Z406	MYH14	Myosin-14 OS=Homo sapiens OX=9606 GN=MYH14=1 SV=2	8.46	8.74	8.88	8.73	8.95	8.91	8.56	8.76	9.96	0.168	0.718	0.402	0.648
A0A0G2JIC2	ABCF1	ATP-binding cassette sub-family F member 1 OS=Homo sapiens OX=9606 GN=ABCF1=1 SV=1	4.6	4.54	4.49	4.46	4.49	5.19	4.82	4.86	4.49	0.167	0.587	0.177	0.79
H0YL33	ANXA2	Annexin (Fragment) OS=Homo sapiens OX=9606 GN=ANXA2=1 SV=1	11.74	11.87	10.65	11.73	11.56	11.47	11.91	11.67	12.26	0.166	0.701	0.528	0.576
H0YIN9	KRT5	Keratin, type II cytoskeletal 5 (Fragment) OS=Homo sapiens OX=9606 GN=KRT5=1 SV=1	9.45	9.93	8.27	9.56	9.02	9.56	9.42	9.35	9.27	0.165	0.749	0.13	0.924
I3L443	MRM3	rRNA methyltransferase 3, mitochondrial (Fragment) OS=Homo sapiens OX=9606 GN=MRM3=1 SV=1	5.35	4.8	4.49	5.1	4.84	5.19	4.96	4.72	4.61	0.162	0.617	-0.116	0.869
M0QYR1	SNRNP70	U1 small nuclear ribonucleoprotein 70 kDa (Fragment) OS=Homo sapiens OX=9606 GN=SNRNP70=1 SV=1	7.79	7.64	6.86	7.8	7.72	7.25	7.86	7.71	7.54	0.158	0.669	0.272	0.683
B0QY89	EIF3L	Eukaryotic translation initiation factor 3 subunit L OS=Homo sapiens OX=9606 GN=EIF3L=1 SV=1	6.69	6.31	6.66	6.44	6.73	6.96	6.48	6.26	6.44	0.157	0.558	-0.154	0.79
O00567	NOP56	Nucleolar protein 56 OS=Homo sapiens OX=9606 GN=NOP56=1 SV=4	9.11	8.77	9	9.24	9.04	9.08	9.15	8.94	9.03	0.156	0.498	0.078	0.882
F5GXX5	DAD1	Dolichyl-diphosphooligosaccharide--protein glycosyltransferase subunit DAD1 OS=Homo sapiens OX=9606 GN=DAD1=1 SV=1	6.69	6.05	5.9	6.37	6.25	6.49	6.69	6.6	6.44	0.155	0.611	0.362	0.58
Q9NVP1	DDX18	ATP-dependent RNA helicase DDX18 OS=Homo sapiens OX=9606 GN=DDX18=1 SV=2	8.26	7.98	7.8	8.2	8.13	8.17	8.17	8.04	7.9	0.155	0.526	0.023	0.971
A0A087WUS0	RPS24	40S ribosomal protein S24 OS=Homo sapiens OX=9606 GN=RPS24=1 SV=1	12.22	11.75	11.92	12.18	12.03	12.14	11.93	11.61	11.59	0.154	0.547	-0.254	0.638
P11021	HSPA5	Endoplasmic reticulum chaperone BiP OS=Homo sapiens OX=9606 GN=HSPA5=1 SV=2	6.56	6.59	6.14	6.54	6.31	6.89	6.28	6.43	6.74	0.154	0.614	0.052	0.94
F8VYR5	MRPS24	28S ribosomal protein S24, mitochondrial OS=Homo sapiens OX=9606 GN=MRPS24=1 SV=1	8.64	9.12	8.73	8.78	9.1	9.06	8.53	8.61	8.43	0.15	0.561	-0.307	0.581
Q32P51	HNRNPA1L2	Heterogeneous nuclear ribonucleoprotein A1-like 2 OS=Homo sapiens OX=9606 GN=HNRNPA1L2=2 SV=2	13.08	13.03	12.58	12.98	12.95	13.22	13.14	12.96	12.97	0.15	0.564	0.125	0.826
A0A1W2PQS6	RPS10-NUDT3	RPS10-NUDT3 readthrough OS=Homo sapiens OX=9606 GN=RPS10-NUDT3=4 SV=1	8.44	8.11	8.16	8.32	8.32	8.51	8.15	7.98	7.9	0.149	0.529	-0.226	0.645
A8MWD9	SNRPGP15	Putative small nuclear ribonucleoprotein G-like protein 15 OS=Homo sapiens OX=9606 GN=SNRPGP15=5 SV=2	7.27	6.79	5.49	6.75	6.25	7	6.95	7.39	6.2	0.147	0.822	0.328	0.802
H0YFX9	H2AFJ	Histone H2A (Fragment) OS=Homo sapiens OX=9606 GN=H2AFJ=1 SV=1	10.12	9.79	9.66	10.69	10.43	8.89	10.61	9.92	9.95	0.145	0.809	0.301	0.81
Q53EP0-2	FNDC3B	Isoform 2 of Fibronectin type III domain-containing protein 3B OS=Homo sapiens OX=9606 GN=FNDC3B	10.87	11.17	11.23	10.34	10.9	12.43	10.66	10.69	11.17	0.135	0.83	-0.251	0.845
F8VZ69	PA2G4	Proliferation-associated protein 2G4 (Fragment) OS=Homo sapiens OX=9606 GN=PA2G4=1 SV=8	7.5	7.34	7.33	7.43	7.4	7.74	7.38	7.35	7.04	0.13	0.599	-0.132	0.808
B1AL05	MRPL43	39S ribosomal protein L43, mitochondrial OS=Homo sapiens OX=9606 GN=MRPL43=1 SV=1	6.09	6.17	5.11	6.36	5.71	5.68	5.6	5.64	5.28	0.124	0.777	-0.285	0.722
H0YML5	PCK2	Phosphoenolpyruvate carboxykinase [GTP], mitochondrial OS=Homo sapiens OX=9606 GN=PCK2=1 SV=1	7.28	7.1	7.04	7.5	7.8	6.49	7.51	7.85	7.35	0.124	0.78	0.433	0.636
Q9Y5A9	YTHDF2	YTH domain-containing family protein 2 OS=Homo sapiens OX=9606 GN=YTHDF2=1 SV=2	8.26	7.95	6.69	7.42	7.93	7.93	7.69	7.58	8.19	0.124	0.819	0.186	0.867
A0A0U1RR32	hCG_2039566	Histone H2A OS=Homo sapiens OX=9606 GN=hCG_2039566=3 SV=1	10.62	10.26	10.14	11.17	10.87	9.36	11.07	10.43	10.39	0.123	0.832	0.286	0.817
A8MYV2	LUC7L	LUC7-like (S. cerevisiae) OS=Homo sapiens OX=9606 GN=LUC7L=1 SV=1	7.56	7.62	7.45	7.21	7.64	8.14	7.33	7.6	7.5	0.118	0.72	-0.068	0.94
Q08211	DHX9	ATP-dependent RNA helicase A OS=Homo sapiens OX=9606 GN=DHX9=1 SV=4	10.74	11.42	11.57	10.61	10.94	12.54	10.43	10.96	11.54	0.116	0.863	-0.274	0.844
Q9NVV4	MTPAP	Poly(A) RNA polymerase, mitochondrial OS=Homo sapiens OX=9606 GN=MTPAP=1 SV=1	9.37	9.56	9.51	9.44	9.73	9.62	9.21	9.36	9.42	0.115	0.616	-0.151	0.735
I3L1Y3	ZC3H7A	Zinc finger CCCH domain-containing protein 7A (Fragment) OS=Homo sapiens OX=9606 GN=ZC3H7A=1 SV=1	5.69	5.5	5.66	5.47	5.6	6.12	5.52	5.23	5.59	0.113	0.701	-0.168	0.787
Q8TAE8	GADD45GIP1	Growth arrest and DNA damage-inducible proteins-interacting protein 1 OS=Homo sapiens OX=9606 GN=GADD45GIP1=1 SV=1	6.83	7.51	5.8	7.21	6.94	6.33	6.81	7.05	5.92	0.112	0.86	-0.12	0.94
O00411	POLRMT	DNA-directed RNA polymerase, mitochondrial OS=Homo sapiens OX=9606 GN=POLRMT=1 SV=2	8.74	8.67	9.06	8.74	9.14	8.91	8.6	8.75	8.94	0.111	0.682	-0.059	0.94
P07355	ANXA2	Annexin A2 OS=Homo sapiens OX=9606 GN=ANXA2=1 SV=2	12.71	12.84	11.73	12.73	12.61	12.26	12.92	12.64	13.25	0.108	0.803	0.512	0.576
A0A087X1A5	STAU1	Double-stranded RNA-binding protein Staufen homolog 1 OS=Homo sapiens OX=9606 GN=STAU1=1 SV=1	6.13	5.74	6.59	5.94	5.99	6.85	6.31	6.06	6.26	0.104	0.8	0.053	0.949
Q5JXT2	NOP56	Nucleolar protein 56 (Fragment) OS=Homo sapiens OX=9606 GN=NOP56=1 SV=1	8.8	8.31	8.63	8.85	8.63	8.58	8.8	8.56	8.67	0.103	0.697	0.096	0.863
F8W6I7	HNRNPA1	Heterogeneous nuclear ribonucleoprotein A1 OS=Homo sapiens OX=9606 GN=HNRNPA1=1 SV=2	13.21	13.14	12.75	13.06	13.03	13.3	13.23	13.07	13.09	0.095	0.719	0.098	0.857
P09651	HNRNPA1	Heterogeneous nuclear ribonucleoprotein A1 OS=Homo sapiens OX=9606 GN=HNRNPA1=1 SV=5	13.21	13.14	12.75	13.06	13.03	13.3	13.24	13.07	13.09	0.095	0.719	0.098	0.856
I3L1L3	MYBBP1A	Myb-binding protein 1A (Fragment) OS=Homo sapiens OX=9606 GN=MYBBP1A=1 SV=1	7.13	6.88	6.98	6.96	6.96	7.35	7.16	6.54	7.14	0.091	0.772	-0.052	0.94
Q15424-2	SAFB	Isoform 2 of Scaffold attachment factor B1 OS=Homo sapiens OX=9606 GN=SAFB	11.48	11.6	11.19	11.36	11.67	11.51	11.51	11.61	11.54	0.09	0.721	0.128	0.81
K7EII0	SAFB	Scaffold attachment factor B1 (Fragment) OS=Homo sapiens OX=9606 GN=SAFB=1 SV=1	9.48	9.6	9.46	9.38	9.64	9.78	9.5	9.54	9.64	0.086	0.723	0.048	0.94
Q9BXP5	SRRT	Serrate RNA effector molecule homolog OS=Homo sapiens OX=9606 GN=SRRT=1 SV=1	10.92	10.93	10.69	10.83	11.11	10.85	10.87	11.04	10.96	0.085	0.722	0.114	0.821
P19338	NCL	Nucleolin OS=Homo sapiens OX=9606 GN=NCL=1 SV=3	15.2	15.01	14.37	15.17	14.62	15.04	14.88	15.26	14.34	0.084	0.839	-0.034	0.977
Q9BRK4	LZTS2	Leucine zipper putative tumor suppressor 2 OS=Homo sapiens OX=9606 GN=LZTS2=1 SV=2	5.55	5.58	5.45	5.33	5.68	5.82	5.62	5.33	5.54	0.084	0.751	-0.033	0.955
Q9NR30	DDX21	Nucleolar RNA helicase 2 OS=Homo sapiens OX=9606 GN=DDX21=1 SV=5	9.42	9.39	9.55	9.71	9.59	9.31	9.57	9.29	9.32	0.084	0.742	-0.059	0.934
A6NMY6	ANXA2P2	Putative annexin A2-like protein OS=Homo sapiens OX=9606 GN=ANXA2P2=5 SV=2	12.25	12.38	11.19	12.26	12.21	11.6	12.48	12.19	12.79	0.081	0.861	0.546	0.58
Q9NUD5-2	ZCCHC3	Isoform 2 of Zinc finger CCHC domain-containing protein 3 OS=Homo sapiens OX=9606 GN=ZCCHC3	8.31	7.95	8.17	8.31	7.79	8.57	8.02	8.07	7.68	0.08	0.812	-0.22	0.717
H7BZ72	NOP58	Nucleolar protein 58 (Fragment) OS=Homo sapiens OX=9606 GN=NOP58=1 SV=1	6.33	5.15	6.18	6.49	6.06	5.33	5.99	5.97	6.26	0.078	0.873	0.188	0.856
H7C1J8	HNRNPA3	Heterogeneous nuclear ribonucleoprotein A3 (Fragment) OS=Homo sapiens OX=9606 GN=HNRNPA3=1 SV=1	8.87	8.89	8.71	8.56	9.14	8.98	9.18	8.78	9.38	0.073	0.82	0.29	0.642
Q9NUD5	ZCCHC3	Zinc finger CCHC domain-containing protein 3 OS=Homo sapiens OX=9606 GN=ZCCHC3=1 SV=1	10.23	10.01	10.08	10.42	9.98	10.13	10.15	10	9.54	0.072	0.814	-0.207	0.703
J3KS45	TMCO1	Calcium load-activated calcium channel (Fragment) OS=Homo sapiens OX=9606 GN=TMCO1=1 SV=1	5.27	5.13	5.21	4.84	5.65	5.33	5.42	4.99	5.4	0.071	0.83	0.063	0.94
P20700	LMNB1	Lamin-B1 OS=Homo sapiens OX=9606 GN=LMNB1=1 SV=2	7.58	7.42	7.21	7.23	7.37	7.82	7.67	7.56	7.7	0.071	0.807	0.24	0.648
D6RAA6	TMEM33	Transmembrane protein 33 (Fragment) OS=Homo sapiens OX=9606 GN=TMEM33=1 SV=1	5.81	5.1	5.67	5.75	5.16	5.87	5.42	5.09	5.7	0.069	0.859	-0.124	0.878
H7BY16	NCL	Nucleolin (Fragment) OS=Homo sapiens OX=9606 GN=NCL=1 SV=8	14.09	13.87	13.35	14.06	13.47	13.98	13.76	14.17	13.21	0.066	0.87	-0.058	0.946
P16402	HIST1H1D	Histone H1.3 OS=Homo sapiens OX=9606 GN=HIST1H1D=1 SV=2	10.74	10.58	10.86	11.34	11.09	9.94	11.23	10.84	11.48	0.066	0.887	0.457	0.638
C9J0D1	H2AFV	Histone H2A OS=Homo sapiens OX=9606 GN=H2AFV=1 SV=1	8.86	8.43	8.33	9.36	8.94	7.51	9.22	8.68	8.45	0.064	0.911	0.243	0.841
A0A0A0MRM8	MYO6	Unconventional myosin-VI OS=Homo sapiens OX=9606 GN=MYO6=1 SV=1	6.97	6.91	6.72	6.95	6.95	6.87	6.74	7.37	7.19	0.061	0.83	0.237	0.648
Q5JR04	MOV10	Mov10, Moloney leukemia virus 10, homolog (Mouse), isoform CRA_a OS=Homo sapiens OX=9606 GN=MOV10=1 SV=1	10.52	10.47	10.59	10.49	10.39	10.87	10.51	10.55	10.7	0.059	0.823	0.059	0.935
A0A0D9SFE5	LMNB1	Lamin B1, isoform CRA_a OS=Homo sapiens OX=9606 GN=LMNB1=1 SV=1	7.31	7.21	7.21	7.02	7.06	7.82	7.4	7.27	7.45	0.058	0.858	0.133	0.841
B1AK87	CAPZB	Capping protein (Actin filament) muscle Z-line, beta, isoform CRA_a OS=Homo sapiens OX=9606 GN=CAPZB=1 SV=1	6.61	6.51	6.67	6.57	6.47	6.94	6.59	6.32	6.48	0.057	0.83	-0.136	0.8
E9PJA7	BCLAF1	Bcl-2-associated transcription factor 1 OS=Homo sapiens OX=9606 GN=BCLAF1=1 SV=1	8.66	9.12	8.76	8.1	8.84	9.76	9.05	9.04	8.98	0.053	0.911	0.176	0.864
P53999	SUB1	Activated RNA polymerase II transcriptional coactivator p15 OS=Homo sapiens OX=9606 GN=SUB1=1 SV=3	7.21	7.65	7.14	8.33	8.04	5.78	7.48	7.4	7.88	0.052	0.947	0.258	0.873
B1AKD8	CROCC	Rootletin (Fragment) OS=Homo sapiens OX=9606 GN=CROCC=1 SV=2	6.67	6.74	6.71	6.68	6.9	6.7	6.73	6.93	7.5	0.05	0.865	0.347	0.58
Q02539	HIST1H1A	Histone H1.1 OS=Homo sapiens OX=9606 GN=HIST1H1A=1 SV=3	10.63	10.48	10.78	11.26	10.98	9.81	11.12	10.75	11.38	0.05	0.916	0.451	0.642
Q5JNZ5	RPS26P11	Putative 40S ribosomal protein S26-like 1 OS=Homo sapiens OX=9606 GN=RPS26P11=5 SV=1	10.56	10.07	10.53	10.46	10.54	10.31	10.36	10.14	10.06	0.047	0.863	-0.204	0.68
Q5VU77	UBAP2L	Ubiquitin-associated protein 2-like (Fragment) OS=Homo sapiens OX=9606 GN=UBAP2L=1 SV=1	10.72	10.66	10.35	10.36	10.3	11.19	10.77	10.8	10.66	0.04	0.909	0.167	0.821
F8VRV5	DYNLL1	Dynein light chain OS=Homo sapiens OX=9606 GN=DYNLL1=1 SV=1	8.31	8.05	8.33	8.38	7.65	8.75	7.98	8.27	7.93	0.031	0.935	-0.172	0.829
P10412	HIST1H1E	Histone H1.4 OS=Homo sapiens OX=9606 GN=HIST1H1E=1 SV=2	11.08	10.92	11.29	11.7	11.31	10.37	11.49	11.19	11.75	0.031	0.946	0.376	0.648
D6R8Z5	MATR3	Matrin-3 (Fragment) OS=Homo sapiens OX=9606 GN=MATR3=1 SV=1	7.7	7.91	7.38	7.72	7.75	7.61	7.77	7.86	8.05	0.029	0.911	0.231	0.648
F6WRY4	SPEN	Msx2-interacting protein (Fragment) OS=Homo sapiens OX=9606 GN=SPEN=1 SV=1	5.56	5.33	6.43	4.81	5.74	6.85	4.94	5.17	5.88	0.026	0.973	-0.444	0.729
Q92665	MRPS31	28S ribosomal protein S31, mitochondrial OS=Homo sapiens OX=9606 GN=MRPS31=1 SV=3	10.07	10.19	10.06	10	10.12	10.24	9.41	9.8	9.58	0.017	0.946	-0.509	0.465
H7BXY3	DHX30	Putative ATP-dependent RNA helicase DHX30 OS=Homo sapiens OX=9606 GN=DHX30=1 SV=1	12.89	13.02	13.03	12.86	13.01	13.13	12.62	12.61	12.76	0.016	0.945	-0.318	0.54
Q9HCE1-2	MOV10	Isoform 2 of Putative helicase MOV-10 OS=Homo sapiens OX=9606 GN=MOV10	10.15	10.13	10.22	10.08	10.02	10.44	10.03	10.12	10.32	0.015	0.955	-0.005	0.99
E9PMM9	RPS2	40S ribosomal protein S2 (Fragment) OS=Homo sapiens OX=9606 GN=RPS2=1 SV=1	13.68	13.31	13.63	13.58	13.56	13.52	13.36	13.11	12.99	0.014	0.957	-0.389	0.54
M0R1E7	SRRM1	Serine/arginine repetitive matrix protein 1 OS=Homo sapiens OX=9606 GN=SRRM1=1 SV=1	7.18	6.99	6.69	6.37	6.4	8.14	7.14	7.33	7.44	0.011	0.986	0.347	0.758
Q9BZE1	MRPL37	39S ribosomal protein L37, mitochondrial OS=Homo sapiens OX=9606 GN=MRPL37=1 SV=2	10.12	10.4	9.96	10.67	10.5	9.35	9.81	9.82	8.88	0.011	0.985	-0.657	0.576
C9J8B4	WDR33	pre-mRNA 3' end-processing protein WDR33 (Fragment) OS=Homo sapiens OX=9606 GN=WDR33=1 SV=1	6.75	6.37	6.62	5.88	6.51	7.38	6.39	6.07	7.28	0.01	0.986	0.001	1
J3KTN0	EIF4A1	Eukaryotic initiation factor 4A-I (Fragment) OS=Homo sapiens OX=9606 GN=EIF4A1=1 SV=1	9.96	10.18	10.67	10.15	10.18	10.5	10.05	9.94	10.07	0.01	0.975	-0.253	0.648
Q7L8L6	FASTKD5	FAST kinase domain-containing protein 5, mitochondrial OS=Homo sapiens OX=9606 GN=FASTKD5=1 SV=1	8.12	8.01	8.01	8.17	8.21	7.79	7.88	7.91	7.65	0.01	0.973	-0.231	0.648
Q9C0J8	WDR33	pre-mRNA 3' end processing protein WDR33 OS=Homo sapiens OX=9606 GN=WDR33=1 SV=2	6.75	6.37	6.62	5.88	6.51	7.38	6.39	6.07	7.28	0.01	0.986	0.001	1
E5RIZ6	G3BP1	Ras GTPase-activating protein-binding protein 1 (Fragment) OS=Homo sapiens OX=9606 GN=G3BP1=1 SV=1	10.68	10.31	10.54	10.77	10.58	10.2	10.64	10.55	10.31	0.006	0.986	-0.009	0.984
C9J1H7	NCL	Nucleolin (Fragment) OS=Homo sapiens OX=9606 GN=NCL=1 SV=1	12.82	12.69	12.03	12.79	12.22	12.55	12.46	12.86	11.97	0.004	0.992	-0.086	0.94
E9PM36	RPS2	40S ribosomal protein S2 OS=Homo sapiens OX=9606 GN=RPS2=1 SV=1	13.67	13.3	13.62	13.57	13.53	13.5	13.34	13.09	12.98	0.004	0.988	-0.392	0.54
D6RAT4	CNBP	Cellular nucleic acid-binding protein (Fragment) OS=Homo sapiens OX=9606 GN=CNBP=1 SV=8	11.89	12.3	11.74	11.83	11.75	12.36	11.7	11.95	11.44	0.002	0.996	-0.28	0.648
J3KT12	EIF4A1	Eukaryotic initiation factor 4A-I OS=Homo sapiens OX=9606 GN=EIF4A1=1 SV=1	11.6	11.56	12.07	11.73	11.67	11.84	11.55	11.51	11.68	0.001	0.996	-0.16	0.755
P05023-2	ATP1A1	Isoform 2 of Sodium/potassium-transporting ATPase subunit alpha-1 OS=Homo sapiens OX=9606 GN=ATP1A1	8.5	8.3	8.39	8.17	8.13	8.88	8.22	8.35	8.46	0.001	0.998	-0.049	0.941
P22492	HIST1H1T	Histone H1t OS=Homo sapiens OX=9606 GN=HIST1H1T=2 SV=4	9.68	9.53	9.78	10.25	10.02	8.73	10.14	9.7	10.4	0.001	0.998	0.417	0.648
J3KS25	EIF4A1	Eukaryotic initiation factor 4A-I (Fragment) OS=Homo sapiens OX=9606 GN=EIF4A1=1 SV=8	11.04	10.87	11.38	11.13	11.03	11.11	10.93	10.92	11.11	-0.003	0.991	-0.107	0.841
A2A2S5	RRBP1	Ribosome-binding protein 1 (Fragment) OS=Homo sapiens OX=9606 GN=RRBP1=1 SV=1	9.44	9.44	9.59	8.74	9.17	10.54	9.01	8.71	9.5	-0.004	0.994	-0.417	0.683
E5RFH3	MRPS28	28S ribosomal protein S28, mitochondrial OS=Homo sapiens OX=9606 GN=MRPS28=1 SV=1	7.35	7.01	6.47	7.01	7.3	6.49	6.7	6.88	6.62	-0.013	0.974	-0.211	0.79
M0R1Y2	KDELR1	ER lumen protein-retaining receptor 1 (Fragment) OS=Homo sapiens OX=9606 GN=KDELR1=1 SV=1	8.05	8.02	7.26	7.98	8.4	6.91	8.31	8.23	8.15	-0.013	0.982	0.457	0.648
Q5BKZ1	ZNF326	DBIRD complex subunit ZNF326 OS=Homo sapiens OX=9606 GN=ZNF326=1 SV=2	9.98	10.01	9.85	9.61	9.94	10.25	9.99	9.96	9.84	-0.014	0.964	-0.02	0.981
H0YKN4	ANXA2	Annexin A2 OS=Homo sapiens OX=9606 GN=ANXA2=1 SV=1	9.56	9.71	8.57	9.58	9.56	8.66	9.81	9.48	10.18	-0.017	0.975	0.542	0.601
H7C5E4	XRN1	5'-3' exoribonuclease 1 (Fragment) OS=Homo sapiens OX=9606 GN=XRN1=1 SV=1	6.94	6.85	6.83	7.11	6.63	6.8	6.83	6.77	6.44	-0.026	0.924	-0.195	0.683
Q96KR1	ZFR	Zinc finger RNA-binding protein OS=Homo sapiens OX=9606 GN=ZFR=1 SV=2	8.96	9.3	9.04	8.56	8.89	9.77	8.68	8.81	9.15	-0.028	0.947	-0.218	0.799
P82673	MRPS35	28S ribosomal protein S35, mitochondrial OS=Homo sapiens OX=9606 GN=MRPS35=1 SV=1	9.92	10.15	10.08	9.85	10.14	10.07	9.43	9.78	9.7	-0.03	0.902	-0.415	0.54
A0A1W2PRP1	KRT7	Keratin, type II cytoskeletal 7 OS=Homo sapiens OX=9606 GN=KRT7=1 SV=1	6.73	6.99	6.83	6.62	6.88	6.96	6.85	6.68	7.43	-0.031	0.921	0.136	0.841
Q53EP0	FNDC3B	Fibronectin type III domain-containing protein 3B OS=Homo sapiens OX=9606 GN=FNDC3B=1 SV=2	11.21	11.47	11.6	10.54	11.16	12.48	10.94	11.01	11.48	-0.031	0.96	-0.287	0.817
K7ENJ4	ATP5F1A	ATP synthase F1 subunit alpha (Fragment) OS=Homo sapiens OX=9606 GN=ATP5F1A=1 SV=1	7.34	7.45	6.45	7.38	7.72	6.04	7.7	7.66	7.35	-0.036	0.954	0.488	0.648
P62854	RPS26	40S ribosomal protein S26 OS=Homo sapiens OX=9606 GN=RPS26=1 SV=3	11.68	11.19	11.8	11.63	11.74	11.18	11.49	11.23	11.15	-0.039	0.902	-0.263	0.648
H3BPE3	EIF3C	Eukaryotic translation initiation factor 3 subunit C (Fragment) OS=Homo sapiens OX=9606 GN=EIF3C=1 SV=8	6.08	6.06	5.34	6.11	5.38	5.87	5.83	5.88	5.72	-0.04	0.911	-0.018	0.981
H0Y720	TNRC6B	Trinucleotide repeat-containing gene 6B protein (Fragment) OS=Homo sapiens OX=9606 GN=TNRC6B=1 SV=1	6.26	6.1	5.62	5.77	5.97	6.12	5.89	5.84	5.79	-0.041	0.884	-0.153	0.795
A6NDE4	RBMY1B	RNA-binding motif protein, Y chromosome, family 1 member B OS=Homo sapiens OX=9606 GN=RBMY1B=2 SV=2	8.87	8.91	8.62	8.73	8.63	8.91	8.77	8.78	8.88	-0.042	0.86	0.012	0.981
cRAP110	3	Cationic trypsin OS=Bos taurus=1 SV=3	10.5	11.56	11.97	10.31	10.46	13.12	9.42	10.51	11.11	-0.042	0.971	-0.994	0.638
A0A087WX74	CLK4	Dual-specificity protein kinase CLK4 OS=Homo sapiens OX=9606 GN=CLK4=1 SV=1	7.28	7.33	7.82	7.1	7.34	7.86	7.31	7.36	7.6	-0.046	0.889	-0.054	0.94
Q04637	EIF4G1	Eukaryotic translation initiation factor 4 gamma 1 OS=Homo sapiens OX=9606 GN=EIF4G1=1 SV=4	13.62	13.59	13.3	13.45	13.49	13.43	13.66	13.62	13.18	-0.046	0.863	-0.017	0.981
J3KSN7	EIF4A2	Eukaryotic initiation factor 4A-II (Fragment) OS=Homo sapiens OX=9606 GN=EIF4A2=1 SV=1	10.44	10.29	10.83	10.53	10.47	10.41	10.32	10.35	10.5	-0.047	0.86	-0.129	0.817
M0R088	SRRM1	Serine/arginine repetitive matrix protein 1 (Fragment) OS=Homo sapiens OX=9606 GN=SRRM1=1 SV=1	6.8	6.73	6.09	5.68	6.27	7.53	6.06	6.68	6.78	-0.048	0.937	-0.034	0.981
P62633-5	CNBP	Isoform 5 of Cellular nucleic acid-binding protein OS=Homo sapiens OX=9606 GN=CNBP	13.54	13.91	13.44	13.47	13.26	14	13.25	13.56	13.12	-0.055	0.867	-0.319	0.642
Q5TC01	ATP1A1	Sodium/potassium-transporting ATPase subunit alpha-1 (Fragment) OS=Homo sapiens OX=9606 GN=ATP1A1=1 SV=1	8.05	7.67	7.53	7.74	7.72	7.63	7.85	7.85	7.87	-0.056	0.83	0.107	0.841
P62633	CNBP	Cellular nucleic acid-binding protein OS=Homo sapiens OX=9606 GN=CNBP=1 SV=1	13.59	13.96	13.49	13.51	13.31	14.05	13.3	13.61	13.17	-0.058	0.863	-0.323	0.638
Q14151	SAFB2	Scaffold attachment factor B2 OS=Homo sapiens OX=9606 GN=SAFB2=1 SV=1	6.1	5.86	6.46	5.73	5.21	7.31	6.06	5.68	6.1	-0.058	0.926	-0.196	0.885
P12236	SLC25A6	ADP/ATP translocase 3 OS=Homo sapiens OX=9606 GN=SLC25A6=1 SV=4	7.31	7.49	6.45	7.33	7.06	6.68	7.94	7.2	7.52	-0.06	0.889	0.474	0.601
P16401	HIST1H1B	Histone H1.5 OS=Homo sapiens OX=9606 GN=HIST1H1B=1 SV=3	7.85	7.63	7.69	8.35	7.89	6.75	8	7.75	8.22	-0.06	0.901	0.268	0.792
P62633-3	CNBP	Isoform 3 of Cellular nucleic acid-binding protein OS=Homo sapiens OX=9606 GN=CNBP	13.55	13.93	13.47	13.47	13.27	14.02	13.26	13.57	13.14	-0.062	0.858	-0.323	0.638
Q9H0C2	SLC25A31	ADP/ATP translocase 4 OS=Homo sapiens OX=9606 GN=SLC25A31=2 SV=1	8.78	8.46	7.65	8.63	8.33	7.74	9.01	8.47	8.52	-0.062	0.889	0.374	0.648
P62263	RPS14	40S ribosomal protein S14 OS=Homo sapiens OX=9606 GN=RPS14=1 SV=3	10.33	10.09	10.58	10.23	10.27	10.31	10.02	9.98	9.77	-0.064	0.807	-0.412	0.54
I3L4Q1	LSM14A	Protein LSM14 homolog A OS=Homo sapiens OX=9606 GN=LSM14A=1 SV=1	5.67	5.45	4.9	5.93	6.02	3.87	5.87	5.45	5.43	-0.065	0.925	0.244	0.869
E7EQR4	EZR	Ezrin OS=Homo sapiens OX=9606 GN=EZR=1 SV=3	9.38	9.34	8.95	9.14	9.25	9.08	9.55	9.46	9.37	-0.068	0.79	0.233	0.644
P12235	SLC25A4	ADP/ATP translocase 1 OS=Homo sapiens OX=9606 GN=SLC25A4=1 SV=4	10	9.59	8.65	9.86	9.65	8.52	10.28	9.77	9.68	-0.07	0.902	0.499	0.648
M0R1H5	RPS11	40S ribosomal protein S11 OS=Homo sapiens OX=9606 GN=RPS11=1 SV=1	6.26	6.3	6.74	6.85	5.58	6.65	5.65	6.65	5.43	-0.072	0.893	-0.523	0.638
Q14152-2	EIF3A	Isoform 2 of Eukaryotic translation initiation factor 3 subunit A OS=Homo sapiens OX=9606 GN=EIF3A	11.92	11.8	12.22	11.99	11.72	12.01	11.79	11.71	11.83	-0.074	0.777	-0.204	0.654
P49756	RBM25	RNA-binding protein 25 OS=Homo sapiens OX=9606 GN=RBM25=1 SV=3	7.26	7.11	7.66	6.62	7.11	8.08	6.9	7.06	7.22	-0.076	0.868	-0.285	0.753
Q14152	EIF3A	Eukaryotic translation initiation factor 3 subunit A OS=Homo sapiens OX=9606 GN=EIF3A=1 SV=1	12.02	11.93	12.33	12.1	11.84	12.1	11.89	11.82	11.95	-0.078	0.759	-0.206	0.648
G3V2E3	ZNF219	Zinc finger protein 219 (Fragment) OS=Homo sapiens OX=9606 GN=ZNF219=1 SV=1	6.4	6.11	6.49	6.37	5.62	6.78	6.67	5.7	7.14	-0.079	0.88	0.166	0.885
K7ENW6	KRT16	Keratin, type I cytoskeletal 16 (Fragment) OS=Homo sapiens OX=9606 GN=KRT16=1 SV=1	5.74	6.62	5.78	5.49	5.81	6.6	5.32	4.86	6.79	-0.08	0.904	-0.391	0.779
P15880	RPS2	40S ribosomal protein S2 OS=Homo sapiens OX=9606 GN=RPS2=1 SV=2	14.46	14.1	14.42	14.3	14.23	14.21	14.1	13.84	13.77	-0.081	0.751	-0.428	0.54
P31942-2	HNRNPH3	Isoform 2 of Heterogeneous nuclear ribonucleoprotein H3 OS=Homo sapiens OX=9606 GN=HNRNPH3	6.05	5.49	6.2	5.85	5.6	6.04	6.13	5.42	6.3	-0.081	0.832	0.038	0.967
Q9UGR2	ZC3H7B	Zinc finger CCCH domain-containing protein 7B OS=Homo sapiens OX=9606 GN=ZC3H7B=1 SV=1	5.11	5.03	4.83	4.49	4.41	5.82	5.23	4.71	5.57	-0.083	0.868	0.178	0.869
P11055	MYH3	Myosin-3 OS=Homo sapiens OX=9606 GN=MYH3=1 SV=3	7.89	7.88	7.92	7.69	7.74	7.98	8.12	7.75	7.47	-0.091	0.746	-0.112	0.85
A0A087WVC1	DDX50	ATP-dependent RNA helicase DDX50 OS=Homo sapiens OX=9606 GN=DDX50=1 SV=1	5.99	5.56	5.47	6.05	5.92	4.78	5.95	5.67	5.46	-0.094	0.835	0.018	0.981
E5RH77	RPS14	40S ribosomal protein S14 OS=Homo sapiens OX=9606 GN=RPS14=1 SV=1	9.75	9.38	10.03	9.62	9.57	9.7	9.32	9.37	9.12	-0.094	0.739	-0.453	0.54
B1AH99	MYH9	Myosin-9 (Fragment) OS=Homo sapiens OX=9606 GN=MYH9=1 SV=1	7.02	7.18	6.83	6.9	7.25	6.6	7.07	6.83	8.82	-0.097	0.873	0.558	0.648
Q8N7X1	RBMXL3	RNA-binding motif protein, X-linked-like-3 OS=Homo sapiens OX=9606 GN=RBMXL3=2 SV=2	9.24	9	9.34	9.25	9.1	8.94	9.22	9.15	9.26	-0.098	0.687	0.016	0.981
P53794	SLC5A3	Sodium/myo-inositol cotransporter OS=Homo sapiens OX=9606 GN=SLC5A3=1 SV=2	4.36	4.08	5.24	4.07	3.98	5.33	4.58	4.5	5.28	-0.099	0.863	0.225	0.851
Q969Z0	TBRG4	FAST kinase domain-containing protein 4 OS=Homo sapiens OX=9606 GN=TBRG4=1 SV=1	11.8	11.87	11.66	11.91	11.8	11.32	11.41	11.72	11.27	-0.102	0.732	-0.312	0.623
Q15149	PLEC	Plectin OS=Homo sapiens OX=9606 GN=PLEC=1 SV=3	12.33	12.38	12.13	11.98	12.18	12.36	12.16	12.12	12.89	-0.103	0.757	0.113	0.869
Q09666	AHNAK	Neuroblast differentiation-associated protein AHNAK OS=Homo sapiens OX=9606 GN=AHNAK=1 SV=2	8.39	8.07	7.91	7.93	8.02	8.12	8.4	8.14	8.76	-0.105	0.724	0.306	0.636
Q9BZE4	GTPBP4	Nucleolar GTP-binding protein 1 OS=Homo sapiens OX=9606 GN=GTPBP4=1 SV=3	7.26	7.34	7.76	6.83	7	8.21	6.45	6.74	7.23	-0.105	0.832	-0.646	0.574
J3QLE5	SNRPN	Small nuclear ribonucleoprotein-associated protein N (Fragment) OS=Homo sapiens OX=9606 GN=SNRPN=1 SV=1	5.73	6.11	6.63	5.74	5.73	6.68	5.59	5.67	5.38	-0.106	0.807	-0.608	0.54
J3QLR8	MRPS23	28S ribosomal protein S23, mitochondrial OS=Homo sapiens OX=9606 GN=MRPS23=1 SV=1	7.48	7.5	7.17	7.29	7.31	7.23	6.68	6.93	6.91	-0.106	0.658	-0.545	0.389
P82675	MRPS5	28S ribosomal protein S5, mitochondrial OS=Homo sapiens OX=9606 GN=MRPS5=1 SV=2	11.06	11.21	11.04	10.93	11.28	10.77	10.69	10.9	10.95	-0.106	0.687	-0.254	0.638
Q6IN84	MRM1	rRNA methyltransferase 1, mitochondrial OS=Homo sapiens OX=9606 GN=MRM1=1 SV=1	9.16	9.35	9.51	9.51	9.66	8.51	9.17	9.18	9.09	-0.112	0.781	-0.191	0.82
H0YG82	MRPS35	28S ribosomal protein S35, mitochondrial (Fragment) OS=Homo sapiens OX=9606 GN=MRPS35=1 SV=1	9.7	9.91	9.88	9.56	9.82	9.77	9.14	9.52	9.44	-0.113	0.644	-0.463	0.522
Q15397	PUM3	Pumilio homolog 3 OS=Homo sapiens OX=9606 GN=PUM3=1 SV=3	5.47	4.61	5.38	5.46	4.97	4.68	5.58	5.65	4.96	-0.119	0.784	0.239	0.79
Q8N163	CCAR2	Cell cycle and apoptosis regulator protein 2 OS=Homo sapiens OX=9606 GN=CCAR2=1 SV=2	9.12	9.44	9.23	8.52	8.82	10.09	8.65	8.92	9.38	-0.12	0.823	-0.278	0.793
C9J679	PPIG	Peptidyl-prolyl cis-trans isomerase G OS=Homo sapiens OX=9606 GN=PPIG=1 SV=2	6.39	6.86	7.09	5.82	6.58	7.57	6.23	6.62	6.83	-0.121	0.83	-0.219	0.851
M0R3F1	HNRNPUL1	Heterogeneous nuclear ribonucleoprotein U-like protein 1 (Fragment) OS=Homo sapiens OX=9606 GN=HNRNPUL1=1 SV=1	10.33	10.38	10.82	10.11	10.17	10.89	10.13	10.3	10.61	-0.121	0.739	-0.164	0.829
F8W1T6	RBMS2	RNA-binding motif, single-stranded-interacting protein 2 OS=Homo sapiens OX=9606 GN=RBMS2=1 SV=1	6.08	5.91	5.69	5.88	5.31	6.12	6.06	5.74	5.15	-0.122	0.76	-0.245	0.744
A0A0A0MRA5	HNRNPUL1	Heterogeneous nuclear ribonucleoprotein U-like protein 1 OS=Homo sapiens OX=9606 GN=HNRNPUL1=1 SV=1	10.45	10.5	10.91	10.21	10.29	10.98	10.29	10.41	10.71	-0.123	0.722	-0.147	0.841
A0A075B730	EPPK1	Epiplakin OS=Homo sapiens OX=9606 GN=EPPK1=1 SV=2	5.61	6.4	6.04	5.66	5.79	6.23	5.79	5.68	6.76	-0.124	0.785	0.063	0.946
Q96E39	RBMXL1	RNA binding motif protein, X-linked-like-1 OS=Homo sapiens OX=9606 GN=RBMXL1=1 SV=1	12.4	12.41	12.39	12.34	12.36	12.12	12.53	12.46	12.63	-0.125	0.568	0.141	0.745
H3BUY5	RBMX	RNA-binding motif protein, X chromosome OS=Homo sapiens OX=9606 GN=RBMX=1 SV=1	12.54	12.57	12.43	12.47	12.48	12.21	12.62	12.56	12.73	-0.126	0.574	0.122	0.8
P61026	RAB10	Ras-related protein Rab-10 OS=Homo sapiens OX=9606 GN=RAB10=1 SV=1	7.03	6.91	6.38	6.6	6.6	6.75	7.36	7.02	6.97	-0.126	0.669	0.339	0.588
I3L323	ZC3H7A	Zinc finger CCCH domain-containing protein 7A (Fragment) OS=Homo sapiens OX=9606 GN=ZC3H7A=1 SV=8	6.64	6.34	6.51	6.44	6.4	6.26	6.85	6.29	6.79	-0.129	0.632	0.146	0.8
Q5T3R7	GTPBP4	Nucleolar GTP-binding protein 1 (Fragment) OS=Homo sapiens OX=9606 GN=GTPBP4=1 SV=1	6.08	6.08	6.36	5.86	6	6.26	5.76	6.03	5.99	-0.136	0.591	-0.247	0.642
O00299	CLIC1	Chloride intracellular channel protein 1 OS=Homo sapiens OX=9606 GN=CLIC1=1 SV=4	8.37	8.7	8.82	8.14	7.87	9.47	7.64	8.35	8.09	-0.138	0.8	-0.607	0.582
Q04637-6	EIF4G1	Isoform E of Eukaryotic translation initiation factor 4 gamma 1 OS=Homo sapiens OX=9606 GN=EIF4G1	13.52	13.48	13.24	13.32	13.32	13.18	13.55	13.51	13.09	-0.138	0.59	-0.029	0.967
Q96QR8	PURB	Transcriptional activator protein Pur-beta OS=Homo sapiens OX=9606 GN=PURB=1 SV=3	9.24	8.71	8.23	9.29	8.28	8.17	8.45	8.66	7.74	-0.144	0.786	-0.442	0.648
Q8NC51	SERBP1	Plasminogen activator inhibitor 1 RNA-binding protein OS=Homo sapiens OX=9606 GN=SERBP1=1 SV=2	12.35	12.14	11.62	12.04	11.94	11.69	12.07	11.87	11.28	-0.147	0.687	-0.299	0.648
E5RHZ8	LARP4	La-related protein 4 (Fragment) OS=Homo sapiens OX=9606 GN=LARP4=1 SV=1	6.85	7.08	6.74	6.78	6.55	6.89	6.49	6.47	6.46	-0.148	0.535	-0.413	0.54
Q7Z2Y5	NRK	Nik-related protein kinase OS=Homo sapiens OX=9606 GN=NRK=1 SV=2	10.93	10.81	10.44	10.89	10.85	9.99	10.45	10.62	10.31	-0.152	0.678	-0.267	0.683
Q9BZE4-3	GTPBP4	Isoform 3 of Nucleolar GTP-binding protein 1 OS=Homo sapiens OX=9606 GN=GTPBP4	6.41	6.58	7.07	5.81	6.02	7.78	5.05	5.38	6.44	-0.152	0.832	-1.063	0.54
P05023	ATP1A1	Sodium/potassium-transporting ATPase subunit alpha-1 OS=Homo sapiens OX=9606 GN=ATP1A1=1 SV=1	9.19	9.01	8.95	8.81	8.75	9.13	8.94	8.92	9.15	-0.155	0.528	-0.047	0.94
H0YAM1	GRSF1	G-rich sequence factor 1 (Fragment) OS=Homo sapiens OX=9606 GN=GRSF1=1 SV=1	11.67	11.36	10.88	11.31	11.04	11.09	11.05	11.27	10.94	-0.159	0.599	-0.22	0.702
G3V153	CAPRIN1	Caprin-1 OS=Homo sapiens OX=9606 GN=CAPRIN1=1 SV=1	11.77	11.61	11.67	11.56	11.34	11.66	11.62	11.6	11.06	-0.163	0.547	-0.256	0.648
H0Y6E7	RBMX	RNA-binding motif protein, X chromosome (Fragment) OS=Homo sapiens OX=9606 GN=RBMX=1 SV=2	13.16	13.15	13.18	13.13	13.07	12.79	13.24	13.19	13.32	-0.163	0.471	0.091	0.851
A0A1B0GUK8	RBMXL1	RNA-binding motif protein, X-linked-like-1 (Fragment) OS=Homo sapiens OX=9606 GN=RBMXL1=1 SV=1	10.76	10.61	10.99	10.68	10.66	10.5	10.89	10.78	10.99	-0.17	0.472	0.104	0.841
K7EP06	RNMT	mRNA cap guanine-N7 methyltransferase OS=Homo sapiens OX=9606 GN=RNMT=1 SV=1	4.71	4.92	3.73	3.78	3.87	5.19	3.71	4.54	4.49	-0.171	0.781	-0.206	0.869
A0A0J9YYC8	PRSS2	Trypsin-2 OS=Homo sapiens OX=9606 GN=PRSS2=1 SV=1	6.11	6.1	6.93	5.37	5.5	7.73	4.7	5.62	6.3	-0.18	0.832	-0.842	0.638
P38159	RBMX	RNA-binding motif protein, X chromosome OS=Homo sapiens OX=9606 GN=RBMX=1 SV=3	13.48	13.47	13.48	13.43	13.37	13.07	13.54	13.5	13.63	-0.183	0.424	0.082	0.869
E9PLA9	CAPRIN1	Caprin-1 (Fragment) OS=Homo sapiens OX=9606 GN=CAPRIN1=1 SV=1	12.06	11.89	11.92	11.83	11.62	11.87	11.92	11.89	11.39	-0.185	0.483	-0.225	0.648
F8WD15	IGF2BP3	Insulin-like growth factor 2 mRNA-binding protein 3 OS=Homo sapiens OX=9606 GN=IGF2BP3=1 SV=1	9.88	10.06	10.33	9.65	9.43	10.64	9.52	9.8	9.65	-0.185	0.646	-0.433	0.625
cRAP075	1 SV	Alpha-lactalbumin OS=Bos taurus GN=LALBA=1 SV=2	8.57	5.96	6.6	8.1	4.79	7.68	4.89	5.47	5.61	-0.188	0.872	-1.722	0.54
P38159-2	RBMX	Isoform 2 of RNA-binding motif protein, X chromosome OS=Homo sapiens OX=9606 GN=RBMX	13.4	13.4	13.39	13.35	13.3	12.98	13.47	13.42	13.56	-0.188	0.414	0.086	0.862
P60468	SEC61B	Protein transport protein Sec61 subunit beta OS=Homo sapiens OX=9606 GN=SEC61B=1 SV=2	7.46	6.64	7.09	7.31	6.88	6.43	7.23	6.92	7.4	-0.191	0.618	0.118	0.893
O75400	PRPF40A	Pre-mRNA-processing factor 40 homolog A OS=Homo sapiens OX=9606 GN=PRPF40A=1 SV=2	7.8	7.95	8.11	7.18	7.29	8.81	7.23	7.76	8.23	-0.195	0.738	-0.216	0.856
P05141	SLC25A5	ADP/ATP translocase 2 OS=Homo sapiens OX=9606 GN=SLC25A5=1 SV=7	11.15	10.85	9.93	10.99	10.82	9.53	11.46	10.99	10.92	-0.195	0.741	0.482	0.648
Q53F19-2	NCBP3	Isoform 2 of Nuclear cap-binding protein subunit 3 OS=Homo sapiens OX=9606 GN=NCBP3	5.32	5.29	5.05	4.84	5.02	5.19	4.94	5.19	5.16	-0.198	0.416	-0.122	0.817
G3V2K7	TMED10	Transmembrane emp24 domain-containing protein 10 OS=Homo sapiens OX=9606 GN=TMED10=1 SV=1	5.26	5.86	5.71	5.45	5.39	5.39	5.64	5.23	5.73	-0.2	0.486	-0.077	0.92
Q13283	G3BP1	Ras GTPase-activating protein-binding protein 1 OS=Homo sapiens OX=9606 GN=G3BP1=1 SV=1	11.93	11.66	11.8	11.81	11.57	11.4	11.82	11.7	11.47	-0.202	0.427	-0.134	0.81
Q9NZI8-2	IGF2BP1	Isoform 2 of Insulin-like growth factor 2 mRNA-binding protein 1 OS=Homo sapiens OX=9606 GN=IGF2BP1	13.83	13.6	13.6	13.52	13.22	13.68	13.65	13.54	13.2	-0.204	0.453	-0.216	0.661
Q9UGP8	SEC63	Translocation protein SEC63 homolog OS=Homo sapiens OX=9606 GN=SEC63=1 SV=2	5.55	5.61	6.41	5.68	5.05	6.23	5.56	5.97	6.13	-0.204	0.657	0.032	0.981
O75526	RBMXL2	RNA-binding motif protein, X-linked-like-2 OS=Homo sapiens OX=9606 GN=RBMXL2=1 SV=3	10.58	10.47	10.63	10.51	10.54	10	10.61	10.54	10.57	-0.208	0.421	0.014	0.981
P82675-2	MRPS5	Isoform 2 of 28S ribosomal protein S5, mitochondrial OS=Homo sapiens OX=9606 GN=MRPS5	10.42	10.59	10.45	10.2	10.6	10.03	9.94	10.21	10.18	-0.208	0.435	-0.378	0.54
B5ME19	EIF3CL	Eukaryotic translation initiation factor 3 subunit C-like protein OS=Homo sapiens OX=9606 GN=EIF3CL=3 SV=1	11.83	11.48	11.69	11.99	11.51	10.88	11.79	11.61	11.5	-0.209	0.56	-0.035	0.969
C9JH18	GIGYF2	GRB10-interacting GYF protein 2 (Fragment) OS=Homo sapiens OX=9606 GN=GIGYF2=1 SV=1	5.5	5.68	5.56	5.25	5.01	5.82	5.3	5.32	5.51	-0.216	0.472	-0.202	0.729
P52298	NCBP2	Nuclear cap-binding protein subunit 2 OS=Homo sapiens OX=9606 GN=NCBP2=1 SV=1	5.14	5.49	5.52	5.59	5.13	4.78	5.24	5.38	5.15	-0.218	0.482	-0.125	0.851
H3BNS8	USP10	Ubiquitin carboxyl-terminal hydrolase 10 (Fragment) OS=Homo sapiens OX=9606 GN=USP10=1 SV=1	7.02	7.22	7.45	6.52	6.85	7.66	6.61	7.1	6.79	-0.22	0.572	-0.402	0.636
Q13242	SRSF9	Serine/arginine-rich splicing factor 9 OS=Homo sapiens OX=9606 GN=SRSF9=1 SV=1	11.82	12.33	11.63	11.42	11.46	12.23	11.48	12	11.41	-0.223	0.564	-0.296	0.683
G3V3B0	ACIN1	Apoptotic chromatin condensation inducer in the nucleus OS=Homo sapiens OX=9606 GN=ACIN1=1 SV=1	9.42	9.55	9.59	8.76	9.07	10.05	8.93	9.31	9.07	-0.226	0.576	-0.417	0.636
O75525	KHDRBS3	KH domain-containing, RNA-binding, signal transduction-associated protein 3 OS=Homo sapiens OX=9606 GN=KHDRBS3=1 SV=1	10.24	10.32	9.99	9.94	10.13	9.8	10.28	10.23	10.57	-0.227	0.368	0.178	0.711
C9JD14	GNB4	Guanine nucleotide-binding protein subunit beta-4 (Fragment) OS=Homo sapiens OX=9606 GN=GNB4=1 SV=1	6.93	7	6.76	6.56	6.87	6.57	7.1	6.73	7.19	-0.229	0.376	0.11	0.841
F5H5I6	GRSF1	G-rich sequence factor 1 OS=Homo sapiens OX=9606 GN=GRSF1=1 SV=2	12.88	12.51	12.07	12.55	12.1	12.1	12.2	12.44	12.02	-0.235	0.476	-0.264	0.662
O00425	IGF2BP3	Insulin-like growth factor 2 mRNA-binding protein 3 OS=Homo sapiens OX=9606 GN=IGF2BP3=1 SV=2	12.74	12.69	12.72	12.46	12.28	12.7	12.52	12.57	12.31	-0.235	0.325	-0.247	0.636
A0A0A0MR02	VDAC2	Voltage-dependent anion-selective channel protein 2 (Fragment) OS=Homo sapiens OX=9606 GN=VDAC2=1 SV=1	9.19	9.13	8.08	9.08	9.03	7.57	9.2	9.02	8.96	-0.239	0.681	0.262	0.829
E5RGU7	CCAR2	Cell cycle and apoptosis regulator protein 2 (Fragment) OS=Homo sapiens OX=9606 GN=CCAR2=1 SV=1	6.34	6.47	6.53	5.59	5.98	7.04	6.16	6.21	6.12	-0.24	0.573	-0.282	0.737
P51991	HNRNPA3	Heterogeneous nuclear ribonucleoprotein A3 OS=Homo sapiens OX=9606 GN=HNRNPA3=1 SV=2	13.67	13.65	13.52	13.51	13.41	13.2	13.92	13.84	13.95	-0.242	0.276	0.289	0.576
E5RJN7	STAU2	Double-stranded RNA-binding protein Staufen homolog 2 (Fragment) OS=Homo sapiens OX=9606 GN=STAU2=1 SV=1	6.28	5.95	6.08	5.74	5.6	6.23	6.07	6.08	6.01	-0.244	0.371	-0.045	0.94
O43310	CTIF	CBP80/20-dependent translation initiation factor OS=Homo sapiens OX=9606 GN=CTIF=1 SV=1	5.34	5.29	5.49	4.76	5.66	4.96	5.38	5.6	5.33	-0.244	0.456	0.063	0.94
Q9NZI8	IGF2BP1	Insulin-like growth factor 2 mRNA-binding protein 1 OS=Homo sapiens OX=9606 GN=IGF2BP1=1 SV=2	14.35	14.14	14.09	14.01	13.74	14.11	14.14	14.06	13.69	-0.244	0.354	-0.232	0.648
A0A0C4DG06	LRPPRC	Leucine-rich PPR motif-containing protein, mitochondrial OS=Homo sapiens OX=9606 GN=LRPPRC=1 SV=1	13.17	12.93	12.56	13.1	12.9	11.9	12.71	12.75	12.45	-0.255	0.538	-0.254	0.765
K7EJP1	ATP5F1A	ATP synthase F1 subunit alpha (Fragment) OS=Homo sapiens OX=9606 GN=ATP5F1A=1 SV=8	6.33	6.4	5.78	6.02	6.27	5.46	6.68	6.58	6.13	-0.256	0.483	0.294	0.661
E7ERK6	CLU	Clusterin (Fragment) OS=Homo sapiens OX=9606 GN=CLU=1 SV=1	5.98	6.39	7.07	5.9	6.19	6.57	6.32	6.33	7.71	-0.262	0.633	0.308	0.792
E7EQT4	ACIN1	Apoptotic chromatin condensation inducer in the nucleus OS=Homo sapiens OX=9606 GN=ACIN1=1 SV=2	9.51	9.64	9.63	8.81	9.12	10.05	9	9.37	9.13	-0.263	0.497	-0.426	0.623
C9J3G8	FAM98A	Protein FAM98A (Fragment) OS=Homo sapiens OX=9606 GN=FAM98A=1 SV=1	7.66	7.24	7.91	7.39	7.4	7.23	7.48	7.05	7.67	-0.265	0.394	-0.203	0.739
F8W726	UBAP2L	Ubiquitin-associated protein 2-like OS=Homo sapiens OX=9606 GN=UBAP2L=1 SV=2	11.87	11.83	11.55	11.33	11.31	11.81	11.87	11.87	11.58	-0.265	0.336	0.021	0.98
P15924	DSP	Desmoplakin OS=Homo sapiens OX=9606 GN=DSP=1 SV=3	6.59	6.77	7.16	6.59	5.9	7.23	6.47	6.62	7.2	-0.265	0.558	-0.079	0.94
F5H658	DHX8	ATP-dependent RNA helicase DHX8 OS=Homo sapiens OX=9606 GN=DHX8=1 SV=1	5.98	6	6.62	5.21	5.48	7.1	5.45	5.68	6.57	-0.27	0.683	-0.299	0.829
Q14157-1	UBAP2L	Isoform 2 of Ubiquitin-associated protein 2-like OS=Homo sapiens OX=9606 GN=UBAP2L	11.84	11.81	11.51	11.29	11.27	11.77	11.83	11.84	11.54	-0.275	0.316	0.02	0.981
A0A0G2JQH2	RPS18	40S ribosomal protein S18 OS=Homo sapiens OX=9606 GN=RPS18=1 SV=1	7.49	6.85	6.77	7.97	7.62	4.68	7.51	7.19	6.81	-0.281	0.78	0.136	0.946
M0QY43	MYH14	Myosin-14 (Fragment) OS=Homo sapiens OX=9606 GN=MYH14=1 SV=8	6.14	6.25	6.63	6.09	6.17	5.91	6.24	6.29	7.91	-0.282	0.594	0.474	0.648
Q13595	TRA2A	Transformer-2 protein homolog alpha OS=Homo sapiens OX=9606 GN=TRA2A=1 SV=1	10.91	11.4	10.75	10.38	10.62	11.2	10.62	11.4	10.66	-0.285	0.476	-0.124	0.892
F8W881	FAM120C	Constitutive coactivator of PPAR-gamma-like protein 2 OS=Homo sapiens OX=9606 GN=FAM120C=1 SV=2	9.57	9.3	9.26	9.01	8.87	9.39	9.36	9.22	9.38	-0.288	0.266	-0.055	0.94
Q9NX05	FAM120C	Constitutive coactivator of PPAR-gamma-like protein 2 OS=Homo sapiens OX=9606 GN=FAM120C=1 SV=3	9.59	9.3	9.26	9.02	8.87	9.39	9.38	9.22	9.42	-0.288	0.27	-0.04	0.946
S4R3G0	SRSF9	Serine/arginine-rich-splicing factor 9 OS=Homo sapiens OX=9606 GN=SRSF9=1 SV=1	10.94	11.5	10.68	10.49	10.59	11.16	10.61	11.15	10.4	-0.292	0.46	-0.319	0.658
F8VR31	DNA2	DNA replication ATP-dependent helicase/nuclease DNA2 OS=Homo sapiens OX=9606 GN=DNA2=1 SV=3	8.97	8.97	8.47	7.96	8.53	9.04	8.76	8.54	8.36	-0.293	0.44	-0.246	0.739
K7EL20	EIF3G	Eukaryotic translation initiation factor 3 subunit G (Fragment) OS=Homo sapiens OX=9606 GN=EIF3G=1 SV=8	9.07	9.08	8.91	8.85	8.62	8.71	8.78	8.96	8.62	-0.293	0.206	-0.234	0.638
O00425-2	IGF2BP3	Isoform 2 of Insulin-like growth factor 2 mRNA-binding protein 3 OS=Homo sapiens OX=9606 GN=IGF2BP3	11.62	11.63	11.58	11.37	11.18	11.41	11.47	11.47	11.11	-0.293	0.213	-0.263	0.609
O75534	CSDE1	Cold shock domain-containing protein E1 OS=Homo sapiens OX=9606 GN=CSDE1=1 SV=2	4.87	5.15	5.56	5.28	4.21	5.19	4.73	4.44	4.89	-0.3	0.468	-0.507	0.58
H0YIB4	SRSF9	Serine/arginine-rich-splicing factor 9 (Fragment) OS=Homo sapiens OX=9606 GN=SRSF9=1 SV=8	11.43	11.96	11.15	10.94	11.05	11.63	11.05	11.63	10.87	-0.301	0.451	-0.326	0.654
K7ENA8	EIF3G	Eukaryotic translation initiation factor 3 subunit G (Fragment) OS=Homo sapiens OX=9606 GN=EIF3G=1 SV=1	8.97	8.95	8.86	8.77	8.5	8.61	8.69	8.86	8.5	-0.303	0.192	-0.249	0.636
O75494	SRSF10	Serine/arginine-rich splicing factor 10 OS=Homo sapiens OX=9606 GN=SRSF10=1 SV=1	11.87	12.33	11.82	11.41	11.61	12.07	11.64	12.16	11.58	-0.307	0.361	-0.212	0.755
Q9NX05-2	FAM120C	Isoform 2 of Constitutive coactivator of PPAR-gamma-like protein 2 OS=Homo sapiens OX=9606 GN=FAM120C	7.61	7.16	7.67	6.81	7.06	7.65	7.42	7.39	7.92	-0.307	0.389	0.098	0.914
D6R9H7	ATP5MC1	ATP synthase membrane subunit c locus 1 OS=Homo sapiens OX=9606 GN=ATP5MC1=3 SV=1	10.69	10.58	10.04	10.77	10.76	8.86	10.81	10.76	10.19	-0.308	0.624	0.151	0.934
F8W930	IGF2BP2	Insulin-like growth factor 2 mRNA-binding protein 2 OS=Homo sapiens OX=9606 GN=IGF2BP2=1 SV=1	11.89	11.69	11.58	11.51	11.19	11.53	11.56	11.63	11.27	-0.311	0.218	-0.237	0.648
Q08211-2	DHX9	Isoform 2 of ATP-dependent RNA helicase A OS=Homo sapiens OX=9606 GN=DHX9	5.79	5.91	6.04	5.74	5.87	5.19	5.71	5.87	5.66	-0.312	0.264	-0.164	0.79
F8WB05	ATXN2	Ataxin-2 (Fragment) OS=Homo sapiens OX=9606 GN=ATXN2=1 SV=2	7.14	7.32	6.44	6.63	7.1	6.23	7.34	7.09	6.8	-0.313	0.435	0.109	0.914
P42704	LRPPRC	Leucine-rich PPR motif-containing protein, mitochondrial OS=Homo sapiens OX=9606 GN=LRPPRC=1 SV=3	14.89	14.63	14.29	14.81	14.59	13.48	14.43	14.48	14.21	-0.313	0.476	-0.234	0.808
S4R3B5	SEC61B	Protein transport protein Sec61 subunit beta OS=Homo sapiens OX=9606 GN=SEC61B=1 SV=1	7.24	6.64	6.64	7.04	6.71	5.82	6.93	6.69	7.15	-0.314	0.467	0.083	0.94
Q9Y6M1-3	IGF2BP2	Isoform 3 of Insulin-like growth factor 2 mRNA-binding protein 2 OS=Homo sapiens OX=9606 GN=IGF2BP2	11.8	11.58	11.46	11.42	11.08	11.37	11.47	11.52	11.12	-0.324	0.213	-0.242	0.648
Q6IQ42	SRSF10	FUSIP1 protein OS=Homo sapiens OX=9606 GN=SRSF10=1 SV=1	7.69	7.94	7.12	7.15	7.29	7.33	7.36	7.86	7.14	-0.325	0.349	-0.132	0.858
Q8WXF0	SRSF12	Serine/arginine-rich splicing factor 12 OS=Homo sapiens OX=9606 GN=SRSF12=2 SV=1	9.85	10.1	9.78	9.36	9.54	9.86	9.56	10.12	9.5	-0.327	0.279	-0.185	0.772
F8VVM2	SLC25A3	Phosphate carrier protein, mitochondrial OS=Homo sapiens OX=9606 GN=SLC25A3=1 SV=1	8.01	7.61	7.13	7.74	7.54	6.49	8.17	7.86	7.86	-0.328	0.472	0.381	0.652
P62633-4	CNBP	Isoform 4 of Cellular nucleic acid-binding protein OS=Homo sapiens OX=9606 GN=CNBP	5.82	6.2	5.69	5.78	4.98	5.96	5.49	5.6	4.26	-0.33	0.516	-0.789	0.54
Q9BUJ2-3	HNRNPUL1	Isoform 3 of Heterogeneous nuclear ribonucleoprotein U-like protein 1 OS=Homo sapiens OX=9606 GN=HNRNPUL1	9.52	9.59	9.91	9.17	9.01	9.82	9.21	9.43	9.53	-0.342	0.281	-0.286	0.648
H0Y5F2	C1orf167	Uncharacterized protein C1orf167 (Fragment) OS=Homo sapiens OX=9606 GN=C1orf167=4 SV=1	10.34	10.66	10.03	9.63	10.44	9.92	10.69	10.34	11	-0.346	0.344	0.335	0.648
H7C4A9	PRKAR2A	cAMP-dependent protein kinase type II-alpha regulatory subunit (Fragment) OS=Homo sapiens OX=9606 GN=PRKAR2A=1 SV=1	6.79	6.97	6.64	6.15	6.52	6.68	6.41	6.45	6.41	-0.35	0.173	-0.378	0.54
H0Y4V9	LARP4B	La-related protein 4B (Fragment) OS=Homo sapiens OX=9606 GN=LARP4B=1 SV=1	7.11	7.35	7.37	6.64	6.77	7.36	6.94	7.06	6.66	-0.352	0.241	-0.391	0.576
Q8TD43	TRPM4	Transient receptor potential cation channel subfamily M member 4 OS=Homo sapiens OX=9606 GN=TRPM4=1 SV=1	5.14	5.76	6.18	5.02	4.88	6.08	4.63	5.31	5.7	-0.366	0.49	-0.478	0.648
Q9BYJ9	YTHDF1	YTH domain-containing family protein 1 OS=Homo sapiens OX=9606 GN=YTHDF1=1 SV=1	11.02	10.91	10.69	10.61	10.73	10.17	10.94	10.77	10.64	-0.371	0.174	-0.09	0.885
E9PH82	FAM98A	Protein FAM98A OS=Homo sapiens OX=9606 GN=FAM98A=1 SV=1	10.76	10.63	10.87	10.47	10.54	10.11	10.69	10.39	10.57	-0.376	0.137	-0.203	0.661
Q9NY12	GAR1	H/ACA ribonucleoprotein complex subunit 1 OS=Homo sapiens OX=9606 GN=GAR1=1 SV=1	4.66	5.45	6.12	5.26	5.38	4.46	5.52	5	5.33	-0.38	0.453	-0.127	0.93
Q9P2E9	RRBP1	Ribosome-binding protein 1 OS=Homo sapiens OX=9606 GN=RRBP1=1 SV=4	11.36	11.37	11.47	10.58	10.91	11.56	10.89	10.88	11.22	-0.381	0.249	-0.405	0.58
H7C4P1	ARHGAP25	Rho GTPase-activating protein 25 (Fragment) OS=Homo sapiens OX=9606 GN=ARHGAP25=1 SV=1	10.52	10.25	10.24	10.09	9.92	9.84	10.2	10.2	9.84	-0.382	0.126	-0.251	0.638
Q92615	LARP4B	La-related protein 4B OS=Homo sapiens OX=9606 GN=LARP4B=1 SV=3	8.79	8.95	8.92	8.24	8.4	8.86	8.42	8.53	8.36	-0.382	0.151	-0.449	0.54
A0A024R7W5	YTHDF3	YTH domain family, member 3, isoform CRA_a OS=Homo sapiens OX=9606 GN=YTHDF3=1 SV=1	11.22	11.13	10.91	10.8	10.92	10.38	11.15	10.98	10.83	-0.383	0.154	-0.099	0.868
D6RJB0	LARP1B	La-related protein 1B (Fragment) OS=Homo sapiens OX=9606 GN=LARP1B=1 SV=8	9.75	9.94	9.78	9.52	9.32	9.47	9.89	9.7	9.17	-0.383	0.175	-0.233	0.658
Q07666	KHDRBS1	KH domain-containing, RNA-binding, signal transduction-associated protein 1 OS=Homo sapiens OX=9606 GN=KHDRBS1=1 SV=1	11.8	11.87	11.79	11.61	11.47	11.23	11.58	11.71	11.94	-0.383	0.118	-0.071	0.907
H0Y9K7	SFPQ	Splicing factor, proline- and glutamine-rich (Fragment) OS=Homo sapiens OX=9606 GN=SFPQ=1 SV=1	12.01	11.86	11.96	11.52	11.61	11.55	11.96	11.96	12.73	-0.384	0.199	0.272	0.648
A0A0J9YVQ7	DDX3X	ATP-dependent RNA helicase DDX3X (Fragment) OS=Homo sapiens OX=9606 GN=DDX3X=1 SV=1	11.54	11.62	11.95	11.22	11.03	11.7	11.13	11	11.04	-0.387	0.178	-0.646	0.433
Q9H0D6	XRN2	5'-3' exoribonuclease 2 OS=Homo sapiens OX=9606 GN=XRN2=1 SV=1	8.12	8.2	8.57	7.72	8.02	7.99	7.98	8.08	8.16	-0.387	0.128	-0.226	0.648
A0A0C4DG79	FAM120A	Constitutive coactivator of PPAR-gamma-like protein 1 (Fragment) OS=Homo sapiens OX=9606 GN=FAM120A=1 SV=1	10.59	10.56	10.58	10.21	10.12	10.23	10.55	10.39	10.32	-0.39	0.077	-0.155	0.703
B0QYA5	EIF3D	Eukaryotic translation initiation factor 3 subunit D (Fragment) OS=Homo sapiens OX=9606 GN=EIF3D=1 SV=1	9.43	9.38	9.87	9.41	9.31	8.8	9.58	9.48	9.5	-0.393	0.177	-0.044	0.946
B7Z4L4	RPN1	Dolichyl-diphosphooligosaccharide--protein glycosyltransferase subunit 1 OS=Homo sapiens OX=9606 GN=RPN1=1 SV=1	6.53	6.14	5.6	6.36	5.93	4.78	6.54	6.17	6.66	-0.398	0.453	0.372	0.709
Q07666-2	KHDRBS1	Isoform 2 of KH domain-containing, RNA-binding, signal transduction-associated protein 1 OS=Homo sapiens OX=9606 GN=KHDRBS1	11.74	11.81	11.74	11.55	11.4	11.13	11.52	11.66	11.86	-0.401	0.108	-0.082	0.883
O15371	EIF3D	Eukaryotic translation initiation factor 3 subunit D OS=Homo sapiens OX=9606 GN=EIF3D=1 SV=1	9.87	9.84	10.19	9.91	9.73	9.06	10.06	9.93	9.83	-0.405	0.204	-0.03	0.971
Q659C4	LARP1B	La-related protein 1B OS=Homo sapiens OX=9606 GN=LARP1B=1 SV=2	10.89	10.88	10.88	10.64	10.35	10.45	10.99	10.84	10.33	-0.408	0.14	-0.169	0.769
Q659C4-9	LARP1B	Isoform 9 of La-related protein 1B OS=Homo sapiens OX=9606 GN=LARP1B	10.62	10.63	10.67	10.37	10.09	10.25	10.74	10.58	10.17	-0.409	0.118	-0.147	0.792
Q52LJ0	FAM98B	Protein FAM98B OS=Homo sapiens OX=9606 GN=FAM98B=1 SV=1	8.82	8.4	8.64	8.44	8.47	7.69	8.53	8.32	8.4	-0.417	0.19	-0.199	0.758
B7Z6P3	KTN1	Kinectin OS=Homo sapiens OX=9606 GN=KTN1=1 SV=1	8.41	8.35	7.51	7.75	8.09	7.17	8	8.07	7.8	-0.42	0.291	-0.134	0.881
Q9Y2W1	THRAP3	Thyroid hormone receptor-associated protein 3 OS=Homo sapiens OX=9606 GN=THRAP3=1 SV=2	12.2	12.65	13.01	11.92	12.11	12.54	12.18	12.54	12.31	-0.426	0.206	-0.273	0.661
J3KS31	ZNF207	BUB3-interacting and GLEBS motif-containing protein ZNF207 (Fragment) OS=Homo sapiens OX=9606 GN=ZNF207=1 SV=1	7.56	7.73	7.77	6.99	7.21	7.58	7.29	7.64	7.8	-0.428	0.138	-0.112	0.856
Q96AG4	LRRC59	Leucine-rich repeat-containing protein 59 OS=Homo sapiens OX=9606 GN=LRRC59=1 SV=1	9.7	9.41	9.45	9.56	9.34	8.37	9.44	9.3	9.13	-0.428	0.267	-0.226	0.79
Q659C4-5	LARP1B	Isoform 5 of La-related protein 1B OS=Homo sapiens OX=9606 GN=LARP1B	10.02	9.83	9.99	9.75	9.37	9.43	10.07	9.97	9.47	-0.429	0.13	-0.108	0.858
Q6PKG0	LARP1	La-related protein 1 OS=Homo sapiens OX=9606 GN=LARP1=1 SV=2	13.9	13.99	14.11	13.65	13.33	13.71	13.93	13.82	13.16	-0.433	0.16	-0.362	0.591
A0A087WTL9	LARP4	La-related protein 4 OS=Homo sapiens OX=9606 GN=LARP4=1 SV=1	8.95	8.97	8.95	8.5	8.64	8.39	8.53	8.68	8.44	-0.441	0.058	-0.402	0.54
P62995	TRA2B	Transformer-2 protein homolog beta OS=Homo sapiens OX=9606 GN=TRA2B=1 SV=1	12.5	13.24	13.31	12.04	11.78	13.9	11.65	12.57	12.23	-0.442	0.518	-0.865	0.576
A0A0A0MRV0	RRBP1	Ribosome-binding protein 1 OS=Homo sapiens OX=9606 GN=RRBP1=1 SV=1	11.28	11.26	11.35	10.44	10.81	11.31	10.81	10.81	11.12	-0.445	0.152	-0.381	0.58
E7EWB4	DPYSL5	Dihydropyrimidinase-related protein 5 (Fragment) OS=Homo sapiens OX=9606 GN=DPYSL5=1 SV=8	10.81	10.46	10.54	11.41	11.01	8.03	11.21	10.79	11.42	-0.45	0.638	0.537	0.792
E9PMV1	PLEC	Plectin (Fragment) OS=Homo sapiens OX=9606 GN=PLEC=1 SV=1	7.95	8.22	7.76	7.58	7.84	7.16	7.83	7.72	8.79	-0.451	0.267	0.134	0.885
H7C4R5	TBRG4	FAST kinase domain-containing protein 4 (Fragment) OS=Homo sapiens OX=9606 GN=TBRG4=1 SV=1	9.69	9.62	9.67	9.73	9.15	8.75	8.96	9.48	9.02	-0.451	0.19	-0.511	0.54
J3QKN9	DDX5	Probable ATP-dependent RNA helicase DDX5 (Fragment) OS=Homo sapiens OX=9606 GN=DDX5=1 SV=1	10.56	10.84	11.13	10.29	10.63	10.23	10.52	10.48	10.83	-0.459	0.114	-0.229	0.662
F8W0B5	ATXN2	Ataxin-2 (Fragment) OS=Homo sapiens OX=9606 GN=ATXN2=1 SV=3	11.29	11.29	11.16	10.77	10.88	10.7	11.37	11.35	10.92	-0.46	0.071	-0.033	0.951
H0YAB0	LMNA	Prelamin-A/C (Fragment) OS=Homo sapiens OX=9606 GN=LMNA=1 SV=1	6.65	7.19	6.18	6.21	6.33	6.08	6.72	6.7	6.81	-0.466	0.156	0.073	0.94
A8MXP9	MATR3	Matrin-3 OS=Homo sapiens OX=9606 GN=MATR3=1 SV=1	13.24	13.21	13.21	12.8	12.88	12.58	13.24	13.14	13.59	-0.467	0.069	0.103	0.85
E5RH50	LARP1	La-related protein 1 (Fragment) OS=Homo sapiens OX=9606 GN=LARP1=1 SV=8	13.03	13.14	13.27	12.77	12.44	12.83	13.02	12.95	12.31	-0.468	0.128	-0.389	0.576
A0A0B4J210	LARP1	La-related protein 1 (Fragment) OS=Homo sapiens OX=9606 GN=LARP1=1 SV=5	13.06	13.17	13.3	12.79	12.46	12.86	13.05	12.97	12.33	-0.472	0.125	-0.391	0.576
H7BXF3	TRA2B	Transformer-2 protein homolog beta (Fragment) OS=Homo sapiens OX=9606 GN=TRA2B=1 SV=1	12.2	13.04	13.18	11.77	11.44	13.78	11.22	12.24	11.99	-0.472	0.532	-0.987	0.576
cRAP112	1	Trypsin OS=Sus scrofa=1 SV=1	14.53	15.43	15.92	14.11	13.83	16.51	12.98	14.46	14.74	-0.477	0.619	-1.229	0.576
P23396	RPS3	40S ribosomal protein S3 OS=Homo sapiens OX=9606 GN=RPS3=1 SV=2	13.6	13.4	13.7	13.12	13.37	12.77	13.32	13.13	13.03	-0.477	0.089	-0.405	0.54
B4DHE8	MSI2	RNA-binding protein Musashi homolog 2 OS=Homo sapiens OX=9606 GN=MSI2=1 SV=1	12.14	11.98	11.99	11.62	11.35	11.69	11.85	11.85	11.44	-0.48	0.069	-0.32	0.576
P23396-2	RPS3	Isoform 2 of 40S ribosomal protein S3 OS=Homo sapiens OX=9606 GN=RPS3	13.52	13.31	13.6	13.05	13.29	12.65	13.24	13.05	12.93	-0.48	0.093	-0.402	0.54
F8VZX2	PCBP2	Poly(rC)-binding protein 2 OS=Homo sapiens OX=9606 GN=PCBP2=1 SV=1	7.81	7.52	7.25	7.09	6.96	7.08	7.46	7.44	7.35	-0.484	0.064	-0.11	0.841
H0YKS1	MYEF2	Myelin expression factor 2 (Fragment) OS=Homo sapiens OX=9606 GN=MYEF2=1 SV=1	5.99	6.1	5.38	5.2	5.1	5.73	6	5.75	6.23	-0.484	0.16	0.17	0.822
X6RLV5	DDX5	Probable ATP-dependent RNA helicase DDX5 OS=Homo sapiens OX=9606 GN=DDX5=1 SV=1	11.58	11.84	12.19	11.22	11.59	11.33	11.54	11.53	11.96	-0.484	0.108	-0.188	0.75
A0A286YEZ8	HNRNPR	Heterogeneous nuclear ribonucleoprotein R (Fragment) OS=Homo sapiens OX=9606 GN=HNRNPR=1 SV=1	11.97	11.84	11.92	11.61	11.52	11.15	11.98	11.86	12.24	-0.485	0.069	0.118	0.835
F6UXX1	SYNCRIP	Heterogeneous nuclear ribonucleoprotein Q (Fragment) OS=Homo sapiens OX=9606 GN=SYNCRIP=1 SV=1	13.87	13.56	13.32	13.48	12.97	12.82	13.78	13.58	13.21	-0.49	0.138	-0.058	0.94
J3KSY7	CASC3	Protein CASC3 (Fragment) OS=Homo sapiens OX=9606 GN=CASC3=1 SV=1	8.18	8.78	7.62	7.85	7.84	7.43	8.32	8.72	7.22	-0.49	0.36	-0.108	0.94
C9JN15	PPIG	Peptidyl-prolyl cis-trans isomerase (Fragment) OS=Homo sapiens OX=9606 GN=PPIG=1 SV=1	9.27	9.43	9.65	8.29	8.92	9.66	9.09	9.3	9.38	-0.492	0.227	-0.193	0.829
P23246-2	SFPQ	Isoform Short of Splicing factor, proline- and glutamine-rich OS=Homo sapiens OX=9606 GN=SFPQ	13.68	13.52	13.62	13.25	13.31	12.78	13.71	13.67	14.34	-0.494	0.119	0.298	0.648
Q96QC0	PPP1R10	Serine/threonine-protein phosphatase 1 regulatory subunit 10 OS=Homo sapiens OX=9606 GN=PPP1R10=1 SV=1	8.42	8.31	8.43	8.11	8.38	7.19	8.17	8.22	8.74	-0.495	0.214	-0.011	0.986
P23246	SFPQ	Splicing factor, proline- and glutamine-rich OS=Homo sapiens OX=9606 GN=SFPQ=1 SV=2	13.89	13.75	13.86	13.45	13.51	13.05	13.9	13.86	14.54	-0.496	0.111	0.267	0.648
H0YC33	LARP1	La-related protein 1 (Fragment) OS=Homo sapiens OX=9606 GN=LARP1=1 SV=1	12.43	12.53	12.63	12.14	11.79	12.17	12.41	12.34	11.7	-0.497	0.108	-0.378	0.576
C9JYS8	NONO	Non-POU domain-containing octamer-binding protein (Fragment) OS=Homo sapiens OX=9606 GN=NONO=1 SV=8	12.45	12.34	12.82	11.98	12.22	11.9	12.59	12.49	13.34	-0.498	0.143	0.276	0.661
H0YES8	RPS3	40S ribosomal protein S3 (Fragment) OS=Homo sapiens OX=9606 GN=RPS3=1 SV=1	9.22	8.92	9.41	8.76	8.78	8.51	8.83	8.6	8.54	-0.501	0.064	-0.529	0.522
B1AKQ8	GNB1	Guanine nucleotide-binding protein G(I)/G(S)/G(T) subunit beta-1 (Fragment) OS=Homo sapiens OX=9606 GN=GNB1=1 SV=8	6.23	6.34	6.02	5.76	6.05	5.26	6.46	6.05	6.64	-0.507	0.126	0.184	0.793
E7EWR4	CSTF2	Cleavage stimulation factor subunit 2 OS=Homo sapiens OX=9606 GN=CSTF2=1 SV=1	6.86	7.01	6.57	6.32	6.4	6.19	6.45	6.55	6.81	-0.511	0.057	-0.211	0.654
C9J4X2	NONO	Non-POU domain-containing octamer-binding protein (Fragment) OS=Homo sapiens OX=9606 GN=NONO=1 SV=1	11.21	10.99	11.48	10.83	11.04	10.27	11.36	11.23	11.95	-0.513	0.154	0.288	0.666
E9PB51	RBM4	RNA-binding protein 4 (Fragment) OS=Homo sapiens OX=9606 GN=RBM4=1 SV=1	4.69	5.5	5.69	4.22	4.6	5.51	4.83	4.5	5.44	-0.516	0.321	-0.374	0.706
H3BQZ7	HNRNPUL2-BSCL2	HCG2044799 OS=Homo sapiens OX=9606 GN=HNRNPUL2-BSCL2=4 SV=1	13.34	13.45	13.56	12.89	13.12	12.78	13.42	13.43	13.53	-0.519	0.038	0.013	0.981
Q1KMD3	HNRNPUL2	Heterogeneous nuclear ribonucleoprotein U-like protein 2 OS=Homo sapiens OX=9606 GN=HNRNPUL2=1 SV=1	13.38	13.48	13.59	12.92	13.15	12.82	13.45	13.46	13.56	-0.52	0.037	0.008	0.982
Q9NZB2	FAM120A	Constitutive coactivator of PPAR-gamma-like protein 1 OS=Homo sapiens OX=9606 GN=FAM120A=1 SV=2	13.06	12.92	12.87	12.54	12.38	12.37	12.89	12.76	12.53	-0.521	0.04	-0.22	0.648
F8VQP2	ATXN2	Ataxin-2 OS=Homo sapiens OX=9606 GN=ATXN2=1 SV=1	12.55	12.56	12.61	12.04	12.13	11.97	12.59	12.56	12.17	-0.525	0.041	-0.13	0.798
H0Y449	YBX1	Nuclease-sensitive element-binding protein 1 (Fragment) OS=Homo sapiens OX=9606 GN=YBX1=1 SV=1	14.69	15.01	14.53	14.19	13.87	14.59	14.28	14.6	13.91	-0.525	0.126	-0.478	0.548
Q5TEC6	HIST2H3PS2	Histone H3 OS=Homo sapiens OX=9606 GN=HIST2H3PS2=1 SV=1	11.11	10.77	11.21	11.75	11.2	8.55	11.23	11.16	11.75	-0.529	0.554	0.353	0.855
O15523	DDX3Y	ATP-dependent RNA helicase DDX3Y OS=Homo sapiens OX=9606 GN=DDX3Y=1 SV=2	13.07	13.02	13.57	12.81	12.58	12.69	12.84	12.69	12.83	-0.53	0.056	-0.435	0.54
E9PLT0	CSDE1	Cold shock domain-containing protein E1 OS=Homo sapiens OX=9606 GN=CSDE1=1 SV=1	14.64	14.44	15.08	14.34	14.05	14.19	14.28	14.16	14.4	-0.531	0.065	-0.44	0.54
O75534-2	CSDE1	Isoform 2 of Cold shock domain-containing protein E1 OS=Homo sapiens OX=9606 GN=CSDE1	14.87	14.7	15.31	14.57	14.26	14.45	14.5	14.39	14.62	-0.532	0.062	-0.456	0.54
E9PLD4	CSDE1	Cold shock domain-containing protein E1 (Fragment) OS=Homo sapiens OX=9606 GN=CSDE1=1 SV=8	12.11	12.13	12.5	11.85	11.4	11.87	11.68	11.64	11.8	-0.539	0.056	-0.543	0.522
Q99700-5	ATXN2	Isoform 5 of Ataxin-2 OS=Homo sapiens OX=9606 GN=ATXN2	12.38	12.39	12.4	11.87	11.94	11.75	12.41	12.4	11.97	-0.542	0.04	-0.137	0.792
Q9UKA9	PTBP2	Polypyrimidine tract-binding protein 2 OS=Homo sapiens OX=9606 GN=PTBP2=1 SV=1	7.42	7.33	7.33	6.61	6.78	7.06	7.06	7.11	7.24	-0.542	0.037	-0.22	0.648
E9PKN4	CSDE1	Cold shock domain-containing protein E1 (Fragment) OS=Homo sapiens OX=9606 GN=CSDE1=1 SV=1	10.43	10.21	10.75	10.16	9.96	9.65	10.14	10	10.2	-0.545	0.063	-0.35	0.576
Q8WXF1	PSPC1	Paraspeckle component 1 OS=Homo sapiens OX=9606 GN=PSPC1=1 SV=1	10.62	10.41	10.94	10.22	10.42	9.7	10.75	10.65	11.29	-0.546	0.119	0.239	0.722
Q5T200	ZC3H13	Zinc finger CCCH domain-containing protein 13 OS=Homo sapiens OX=9606 GN=ZC3H13=1 SV=1	5.48	5.66	5.31	4.64	5.21	4.96	4.98	5.16	5.68	-0.547	0.092	-0.213	0.729
Q7Z417-2	NUFIP2	Isoform 2 of Nuclear fragile X mental retardation-interacting protein 2 OS=Homo sapiens OX=9606 GN=NUFIP2	6	5.76	5.75	5.25	5.21	5.39	5.62	5.71	5.78	-0.549	0.029	-0.132	0.788
A0A0A0MT56	CSTF2	Cleavage stimulation factor subunit 2 (Fragment) OS=Homo sapiens OX=9606 GN=CSTF2=1 SV=1	6.25	6.5	5.93	5.91	5.72	5.39	5.97	6.09	6.33	-0.55	0.07	-0.095	0.885
O43390-3	HNRNPR	Isoform 3 of Heterogeneous nuclear ribonucleoprotein R OS=Homo sapiens OX=9606 GN=HNRNPR	14.19	14.07	14.13	13.81	13.63	13.3	14.17	14.08	14.4	-0.55	0.045	0.09	0.869
Q9NZB2-2	FAM120A	Isoform B of Constitutive coactivator of PPAR-gamma-like protein 1 OS=Homo sapiens OX=9606 GN=FAM120A	12.78	12.61	12.54	12.22	12.04	12	12.57	12.45	12.18	-0.555	0.036	-0.236	0.642
H7BXM6	RBM33	RNA-binding protein 33 (Fragment) OS=Homo sapiens OX=9606 GN=RBM33=1 SV=1	6.41	6.65	6.7	5.51	6.07	6.51	5.98	5.97	6.18	-0.556	0.104	-0.544	0.54
F8WJN3	CPSF6	Cleavage and polyadenylation-specificity factor subunit 6 OS=Homo sapiens OX=9606 GN=CPSF6=1 SV=1	7.43	7.36	6.86	6.61	6.98	6.39	7.22	7.55	6.77	-0.557	0.118	-0.037	0.967
Q15233	NONO	Non-POU domain-containing octamer-binding protein OS=Homo sapiens OX=9606 GN=NONO=1 SV=4	12.8	12.71	13.2	12.32	12.5	12.2	12.88	12.83	13.65	-0.561	0.105	0.222	0.74
P16989	YBX3	Y-box-binding protein 3 OS=Homo sapiens OX=9606 GN=YBX3=1 SV=4	11.68	11.84	11.49	11.14	10.86	11.32	11.41	11.73	10.95	-0.564	0.082	-0.307	0.642
A0A0D9SEI8	YBX3	Y-box-binding protein 3 (Fragment) OS=Homo sapiens OX=9606 GN=YBX3=1 SV=1	10.47	10.59	10.35	9.98	9.58	10.17	10.13	10.51	9.79	-0.565	0.079	-0.326	0.636
Q9H307	PNN	Pinin OS=Homo sapiens OX=9606 GN=PNN=1 SV=5	10.81	10.38	10.56	9.8	9.99	10.26	10.43	10.29	10.67	-0.568	0.05	-0.121	0.841
A0A0A0MT26	ATP1A3	Sodium/potassium-transporting ATPase subunit alpha-3 OS=Homo sapiens OX=9606 GN=ATP1A3=1 SV=1	7.81	7.65	7.31	7.32	7.22	6.51	7.59	7.31	7.74	-0.57	0.1	-0.043	0.957
P14866-2	HNRNPL	Isoform 2 of Heterogeneous nuclear ribonucleoprotein L OS=Homo sapiens OX=9606 GN=HNRNPL	14.02	13.94	14.08	13.5	13.53	13.3	14.01	13.81	14.29	-0.57	0.035	0.026	0.967
O43390-2	HNRNPR	Isoform 2 of Heterogeneous nuclear ribonucleoprotein R OS=Homo sapiens OX=9606 GN=HNRNPR	14.2	14.08	14.16	13.81	13.6	13.31	14.15	14.09	14.38	-0.572	0.037	0.062	0.932
C9J2Z7	EIF4G1	Eukaryotic translation initiation factor 4 gamma 1 (Fragment) OS=Homo sapiens OX=9606 GN=EIF4G1=1 SV=8	6.75	6.98	6.65	6.79	6.74	5.12	6.93	7	6.32	-0.574	0.294	-0.045	0.978
A0A0A0MSA7	EIF4G3	Eukaryotic translation initiation factor 4 gamma 3 OS=Homo sapiens OX=9606 GN=EIF4G3=1 SV=1	8.46	8.48	9.71	8.41	8.49	8.02	8.3	8.5	8.6	-0.575	0.18	-0.416	0.644
C9JM79	PPIG	Peptidyl-prolyl cis-trans isomerase G (Fragment) OS=Homo sapiens OX=9606 GN=PPIG=1 SV=1	9.06	9.16	9.38	8.01	8.6	9.28	8.88	9.05	9.11	-0.575	0.138	-0.188	0.826
O60506	SYNCRIP	Heterogeneous nuclear ribonucleoprotein Q OS=Homo sapiens OX=9606 GN=SYNCRIP=1 SV=2	15.74	15.44	15.34	15.33	14.8	14.66	15.51	15.46	15.16	-0.578	0.066	-0.131	0.841
O60506-2	SYNCRIP	Isoform 2 of Heterogeneous nuclear ribonucleoprotein Q OS=Homo sapiens OX=9606 GN=SYNCRIP	15.72	15.43	15.32	15.31	14.78	14.64	15.49	15.44	15.14	-0.578	0.066	-0.132	0.841
H0YHB7	MSI1	RNA-binding protein Musashi homolog 1 (Fragment) OS=Homo sapiens OX=9606 GN=MSI1=1 SV=1	10.28	9.99	9.64	9.61	9.61	8.95	10.1	10.03	9.42	-0.581	0.119	-0.122	0.884
P16989-3	YBX3	Isoform 3 of Y-box-binding protein 3 OS=Homo sapiens OX=9606 GN=YBX3	10.97	11.11	10.81	10.46	10.14	10.54	10.7	11.05	10.28	-0.583	0.068	-0.289	0.648
Q5T5E6	KCNK1	Potassium channel subfamily K member 1 (Fragment) OS=Homo sapiens OX=9606 GN=KCNK1=1 SV=1	10.03	9.62	9.97	9.65	9.88	8.35	9.76	9.53	9.41	-0.583	0.216	-0.304	0.748
A0A087WUI2	HNRNPA2B1	Heterogeneous nuclear ribonucleoproteins A2/B1 OS=Homo sapiens OX=9606 GN=HNRNPA2B1=1 SV=1	14.49	14.47	14.28	14.03	13.72	13.73	14.33	14.44	14.35	-0.589	0.025	-0.043	0.94
B4DT28	HNRNPR	Heterogeneous nuclear ribonucleoprotein R OS=Homo sapiens OX=9606 GN=HNRNPR=1 SV=1	13.84	13.72	13.81	13.47	13.23	12.89	13.78	13.75	14	-0.594	0.037	0.054	0.94
M0R226	MRPL34	39S ribosomal protein L34, mitochondrial OS=Homo sapiens OX=9606 GN=MRPL34=1 SV=1	7.18	8.29	7.4	7.62	7.73	5.73	7.41	7.89	6.45	-0.6	0.424	-0.374	0.82
H3BMS0	RNPS1	RNA-binding protein with serine-rich domain 1 OS=Homo sapiens OX=9606 GN=RNPS1=1 SV=1	7.58	7.7	7.39	6.59	7.06	7.21	7.19	7.53	7.12	-0.604	0.05	-0.276	0.648
P22626-2	HNRNPA2B1	Isoform A2 of Heterogeneous nuclear ribonucleoproteins A2/B1 OS=Homo sapiens OX=9606 GN=HNRNPA2B1	14.96	14.95	14.69	14.44	14.16	14.17	14.77	14.89	14.76	-0.611	0.022	-0.06	0.93
P22626	HNRNPA2B1	Heterogeneous nuclear ribonucleoproteins A2/B1 OS=Homo sapiens OX=9606 GN=HNRNPA2B1=1 SV=2	15.02	15.01	14.73	14.49	14.22	14.21	14.82	14.95	14.82	-0.612	0.023	-0.058	0.933
Q86U42	PABPN1	Polyadenylate-binding protein 2 OS=Homo sapiens OX=9606 GN=PABPN1=1 SV=3	13.58	14.45	13.08	13.01	13.06	13.2	13.45	14.13	12.52	-0.613	0.275	-0.337	0.782
Q92843-2	BCL2L2	Isoform 3 of Bcl-2-like protein 2 OS=Homo sapiens OX=9606 GN=BCL2L2	13.58	14.44	13.06	13	13.05	13.19	13.45	14.12	12.51	-0.613	0.276	-0.336	0.785
M0QYL7	HNRNPL	Heterogeneous nuclear ribonucleoprotein L (Fragment) OS=Homo sapiens OX=9606 GN=HNRNPL=1 SV=1	11.86	11.85	12.08	11.42	11.15	11.38	11.58	11.66	11.96	-0.614	0.027	-0.198	0.662
A0A1B0GW87	U2AF1L5	Splicing factor U2AF 35 kDa subunit OS=Homo sapiens OX=9606 GN=U2AF1L5=4 SV=1	6.86	6.73	6.63	6.16	6.69	5.51	6.76	6.71	6.97	-0.616	0.099	0.071	0.94
P31942-6	HNRNPH3	Isoform 6 of Heterogeneous nuclear ribonucleoprotein H3 OS=Homo sapiens OX=9606 GN=HNRNPH3	11.16	10.89	10.55	10.55	10.22	9.96	10.84	10.93	10.67	-0.618	0.052	-0.051	0.94
P67809	YBX1	Nuclease-sensitive element-binding protein 1 OS=Homo sapiens OX=9606 GN=YBX1=1 SV=3	14.91	15.22	14.83	14.37	14.01	14.72	14.45	14.81	14.05	-0.618	0.078	-0.549	0.54
P14866	HNRNPL	Heterogeneous nuclear ribonucleoprotein L OS=Homo sapiens OX=9606 GN=HNRNPL=1 SV=2	14.4	14.34	14.44	13.88	13.88	13.57	14.35	14.19	14.65	-0.62	0.028	0.004	0.993
O43390-4	HNRNPR	Isoform 4 of Heterogeneous nuclear ribonucleoprotein R OS=Homo sapiens OX=9606 GN=HNRNPR	13.85	13.73	13.85	13.47	13.19	12.9	13.75	13.76	13.97	-0.621	0.03	0.018	0.981
Q92879-4	CELF1	Isoform 4 of CUGBP Elav-like family member 1 OS=Homo sapiens OX=9606 GN=CELF1	12.8	12.3	12.69	11.87	11.83	12.24	12.64	12.21	12.7	-0.621	0.048	-0.083	0.913
Q9UN86	G3BP2	Ras GTPase-activating protein-binding protein 2 OS=Homo sapiens OX=9606 GN=G3BP2=1 SV=2	9.79	9.6	9.73	9.33	9.16	8.77	9.66	9.48	9.33	-0.621	0.034	-0.218	0.658
F8VP89	EIF4B	Eukaryotic translation initiation factor 4B (Fragment) OS=Homo sapiens OX=9606 GN=EIF4B=1 SV=1	10.88	11.12	10.68	10.38	10.16	10.27	10.56	10.59	10.19	-0.623	0.031	-0.451	0.54
Q7Z417	NUFIP2	Nuclear fragile X mental retardation-interacting protein 2 OS=Homo sapiens OX=9606 GN=NUFIP2=1 SV=1	10.02	10.08	9.92	9.36	9.49	9.29	9.85	9.85	9.66	-0.623	0.016	-0.216	0.642
Q9UN86-2	G3BP2	Isoform B of Ras GTPase-activating protein-binding protein 2 OS=Homo sapiens OX=9606 GN=G3BP2	9.66	9.41	9.56	9.19	9.04	8.51	9.56	9.32	9.2	-0.624	0.045	-0.181	0.758
P31942-5	HNRNPH3	Isoform 5 of Heterogeneous nuclear ribonucleoprotein H3 OS=Homo sapiens OX=9606 GN=HNRNPH3	11.16	10.9	10.57	10.56	10.25	9.96	10.85	10.94	10.68	-0.625	0.048	-0.055	0.94
A0A0D9SFL3	EWSR1	RNA-binding protein EWS OS=Homo sapiens OX=9606 GN=EWSR1=1 SV=1	11.59	11.73	11.62	11.12	11.12	10.81	11.52	11.86	11.37	-0.627	0.029	-0.064	0.932
C9JW01	PUM2	Pumilio homolog 2 (Fragment) OS=Homo sapiens OX=9606 GN=PUM2=1 SV=1	6.36	5.95	6.79	5.97	5.33	5.91	5.65	5.85	5.73	-0.631	0.075	-0.623	0.54
H7BY36	EWSR1	RNA-binding protein EWS (Fragment) OS=Homo sapiens OX=9606 GN=EWSR1=1 SV=1	11.33	11.46	11.4	10.86	10.84	10.58	11.23	11.59	11.05	-0.636	0.029	-0.105	0.851
E9PG73	PPIG	Peptidyl-prolyl cis-trans isomerase G OS=Homo sapiens OX=9606 GN=PPIG=1 SV=1	9.7	9.96	10.15	8.73	9.33	9.83	9.55	9.83	9.8	-0.639	0.087	-0.209	0.79
H0YJH9	PABPN1	Polyadenylate-binding protein 2 (Fragment) OS=Homo sapiens OX=9606 GN=PABPN1=1 SV=1	11.86	12.76	11.22	11.22	11.25	11.42	11.65	12.44	10.79	-0.645	0.275	-0.316	0.809
H3BMM9	RNPS1	RNA-binding protein with serine-rich domain 1 (Fragment) OS=Homo sapiens OX=9606 GN=RNPS1=1 SV=1	8.29	8.31	8.26	7.41	7.67	7.81	7.83	8.13	7.87	-0.654	0.019	-0.342	0.54
G5EA30	CELF1	CUG triplet repeat, RNA binding protein 1, isoform CRA_c OS=Homo sapiens OX=9606 GN=CELF1=1 SV=1	12.92	12.42	12.81	11.97	11.94	12.29	12.76	12.33	12.81	-0.655	0.039	-0.086	0.904
O15523-3	DDX3Y	Isoform 3 of ATP-dependent RNA helicase DDX3Y OS=Homo sapiens OX=9606 GN=DDX3Y	11.48	11.19	12.03	11.21	10.87	10.66	11.22	11.05	11.29	-0.655	0.059	-0.383	0.597
A0A1W2PQ51	DDX17	Probable ATP-dependent RNA helicase DDX17 OS=Homo sapiens OX=9606 GN=DDX17=1 SV=1	12.14	12.48	12.72	11.44	11.93	12	11.97	12.11	12.59	-0.656	0.06	-0.223	0.729
Q01081-2	U2AF1	Isoform 2 of Splicing factor U2AF 35 kDa subunit OS=Homo sapiens OX=9606 GN=U2AF1	9.88	9.82	10.08	9.12	9.43	9.26	9.67	9.9	9.95	-0.658	0.019	-0.086	0.869
A0A087WWP4	RBM15	Putative RNA-binding protein 15 OS=Homo sapiens OX=9606 GN=RBM15=1 SV=1	8.3	8.77	9.46	7.85	8.21	8.5	8.01	8.04	8.9	-0.659	0.152	-0.526	0.601
O43143	DHX15	Pre-mRNA-splicing factor ATP-dependent RNA helicase DHX15 OS=Homo sapiens OX=9606 GN=DHX15=1 SV=2	10.94	11.11	11.45	10.34	10.8	10.38	10.9	10.93	11.15	-0.66	0.032	-0.173	0.763
Q01081	U2AF1	Splicing factor U2AF 35 kDa subunit OS=Homo sapiens OX=9606 GN=U2AF1=1 SV=3	10.01	9.93	10.19	9.24	9.54	9.36	9.78	10	10.05	-0.662	0.017	-0.099	0.846
P31942-4	HNRNPH3	Isoform 4 of Heterogeneous nuclear ribonucleoprotein H3 OS=Homo sapiens OX=9606 GN=HNRNPH3	11.49	11.27	10.89	10.86	10.59	10.2	11.18	11.26	10.99	-0.665	0.045	-0.076	0.933
P16989-2	YBX3	Isoform 2 of Y-box-binding protein 3 OS=Homo sapiens OX=9606 GN=YBX3	12.03	12.12	11.44	11.47	11.06	11.05	11.72	11.9	10.91	-0.667	0.099	-0.351	0.648
C9J081	DDX3Y	ATP-dependent RNA helicase DDX3Y (Fragment) OS=Homo sapiens OX=9606 GN=DDX3Y=1 SV=1	11.44	11.13	11.99	11.16	10.82	10.57	11.17	10.99	11.23	-0.668	0.058	-0.388	0.601
J3KTC1	MSI2	RNA-binding protein Musashi homolog 2 (Fragment) OS=Homo sapiens OX=9606 GN=MSI2=1 SV=8	11.53	11.42	11.47	10.9	10.51	11	11.14	11.26	10.85	-0.669	0.025	-0.388	0.54
Q01081-4	U2AF1	Isoform 4 of Splicing factor U2AF 35 kDa subunit OS=Homo sapiens OX=9606 GN=U2AF1	9.69	9.64	9.95	8.92	9.2	9.15	9.47	9.73	9.76	-0.67	0.019	-0.107	0.841
A0A087WUK2	HNRNPDL	Heterogeneous nuclear ribonucleoprotein D-like OS=Homo sapiens OX=9606 GN=HNRNPDL=1 SV=1	13.94	14.09	13.36	13.29	13.18	12.9	13.83	14	13.58	-0.672	0.046	0.005	0.993
C9JKH7	FNDC3B	Fibronectin type III domain-containing protein 3B (Fragment) OS=Homo sapiens OX=9606 GN=FNDC3B=1 SV=1	7.64	7.84	7.8	6.95	7.18	7.14	7.22	7.23	8.1	-0.672	0.055	-0.244	0.698
Q9Y520-2	PRRC2C	Isoform 2 of Protein PRRC2C OS=Homo sapiens OX=9606 GN=PRRC2C	11.24	10.97	11.24	10.56	10.64	10.23	11.39	11.1	11.13	-0.672	0.021	0.056	0.94
Q9Y520-3	PRRC2C	Isoform 3 of Protein PRRC2C OS=Homo sapiens OX=9606 GN=PRRC2C	11.59	11.35	11.7	10.95	10.97	10.7	11.7	11.46	11.51	-0.674	0.018	0.009	0.982
H3BUF6	ATXN2L	Ataxin-2-like protein OS=Homo sapiens OX=9606 GN=ATXN2L=1 SV=1	13.68	13.57	13.43	12.96	13.17	12.53	13.6	13.51	13.16	-0.675	0.034	-0.135	0.829
E7EPN9	PRRC2C	Protein PRRC2C OS=Homo sapiens OX=9606 GN=PRRC2C=1 SV=1	11.6	11.35	11.7	10.95	10.97	10.7	11.7	11.47	11.51	-0.677	0.017	0.013	0.981
D6R9P3	HNRNPAB	Heterogeneous nuclear ribonucleoprotein A/B OS=Homo sapiens OX=9606 GN=HNRNPAB=1 SV=1	12.7	12.98	12.37	12.1	12	11.91	12.53	12.87	12.28	-0.678	0.036	-0.119	0.851
K7EK07	H3F3B	Histone H3 (Fragment) OS=Homo sapiens OX=9606 GN=H3F3B=1 SV=1	12.11	11.76	12.01	12.74	12.25	8.86	12.41	12.17	12.73	-0.68	0.527	0.473	0.841
K7EK33	DAZAP1	DAZ-associated protein 1 OS=Homo sapiens OX=9606 GN=DAZAP1=1 SV=2	9.72	9.92	9.52	9.25	8.62	9.25	9.54	9.95	9.29	-0.681	0.053	-0.127	0.858
cRAP087	1 SV	Serum albumin OS=Bos taurus GN=ALB=1 SV=4	12.89	13.75	16.98	12.96	15.32	13.3	12.58	12.53	16.5	-0.682	0.695	-0.67	0.853
M0QYT0	1 SV	Uncharacterized protein (Fragment) OS=Homo sapiens OX=9606=1 SV=1	13.5	13.39	13.51	12.99	12.93	12.43	13.47	13.31	13.66	-0.683	0.026	0.014	0.981
Q9Y2T7	YBX2	Y-box-binding protein 2 OS=Homo sapiens OX=9606 GN=YBX2=1 SV=2	14.11	14.39	14.03	13.55	13.16	13.76	13.61	14.02	13.12	-0.686	0.061	-0.593	0.54
A0A1W2PQP5	PRRC2B	Protein PRRC2B OS=Homo sapiens OX=9606 GN=PRRC2B=1 SV=1	9.39	9.24	9.84	8.87	8.69	8.84	9.37	9.32	9.4	-0.693	0.021	-0.127	0.825
P31942	HNRNPH3	Heterogeneous nuclear ribonucleoprotein H3 OS=Homo sapiens OX=9606 GN=HNRNPH3=1 SV=2	12.88	12.54	12.29	12.31	12.03	11.3	12.59	12.61	12.47	-0.693	0.065	-0.014	0.981
Q5BKZ1-3	ZNF326	Isoform 3 of DBIRD complex subunit ZNF326 OS=Homo sapiens OX=9606 GN=ZNF326	6.08	5.83	6.36	5.45	5.79	4.96	6.01	5.79	6.17	-0.695	0.048	-0.1	0.901
Q9NU22	MDN1	Midasin OS=Homo sapiens OX=9606 GN=MDN1=1 SV=2	7.93	8.63	12.06	8.04	10.26	8.24	7.62	7.58	11.53	-0.695	0.69	-0.631	0.864
Q14103	HNRNPD	Heterogeneous nuclear ribonucleoprotein D0 OS=Homo sapiens OX=9606 GN=HNRNPD=1 SV=1	13.51	13.72	13.23	12.92	12.81	12.63	13.33	13.61	13.34	-0.697	0.02	-0.061	0.937
Q8TB72	PUM2	Pumilio homolog 2 OS=Homo sapiens OX=9606 GN=PUM2=1 SV=2	8.2	8.1	8.52	7.57	7.42	7.72	8.19	8.04	8.08	-0.703	0.015	-0.17	0.72
E9PQX2	RPS3	40S ribosomal protein S3 OS=Homo sapiens OX=9606 GN=RPS3=1 SV=1	10.18	9.9	10.51	9.79	9.5	9.18	9.62	9.71	9.23	-0.704	0.042	-0.675	0.492
O60869	EDF1	Endothelial differentiation-related factor 1 OS=Homo sapiens OX=9606 GN=EDF1=1 SV=1	7.65	7.88	7.59	6.9	6.92	7.19	6.94	7.4	6.69	-0.704	0.029	-0.7	0.36
B4DEH8	PABPN1	Polyadenylate-binding protein 2 OS=Homo sapiens OX=9606 GN=PABPN1=1 SV=1	12.97	13.83	12.58	12.36	12.3	12.59	12.69	13.52	11.9	-0.708	0.198	-0.421	0.683
Q14103-3	HNRNPD	Isoform 3 of Heterogeneous nuclear ribonucleoprotein D0 OS=Homo sapiens OX=9606 GN=HNRNPD	13.55	13.76	13.26	12.95	12.84	12.65	13.36	13.64	13.37	-0.71	0.019	-0.066	0.932
F8VRH0	PCBP2	Poly(rC)-binding protein 2 (Fragment) OS=Homo sapiens OX=9606 GN=PCBP2=1 SV=2	11.99	11.25	11.28	11.08	10.76	10.53	11.77	11.49	11.54	-0.716	0.043	0.093	0.912
Q71RC2-5	LARP4	Isoform 5 of La-related protein 4 OS=Homo sapiens OX=9606 GN=LARP4	10.54	10.65	10.55	9.84	9.98	9.77	10.12	10.15	9.94	-0.718	0.01	-0.506	0.393
P23588-2	EIF4B	Isoform 2 of Eukaryotic translation initiation factor 4B OS=Homo sapiens OX=9606 GN=EIF4B	11.51	11.71	11.57	10.9	10.8	10.93	11.07	11.19	10.85	-0.723	0.01	-0.559	0.351
B7Z645	SYNCRIP	Heterogeneous nuclear ribonucleoprotein Q OS=Homo sapiens OX=9606 GN=SYNCRIP=1 SV=1	11.73	11.43	11.16	11.31	10.72	10.12	11.45	11.38	10.77	-0.725	0.096	-0.244	0.791
cRAPR1	AHSG	Alpha-2-HS-glycoprotein OS=Bos taurus OX=9913 GN=AHSG=1 SV=2	5.52	6.47	8.23	5.76	6.1	6.19	5.55	6.03	8.7	-0.725	0.509	0.017	0.993
Q99729	HNRNPAB	Heterogeneous nuclear ribonucleoprotein A/B OS=Homo sapiens OX=9606 GN=HNRNPAB=1 SV=2	12.02	12.31	11.62	11.47	11.34	10.96	11.92	12.23	11.53	-0.73	0.046	-0.093	0.915
Q96SI9	STRBP	Spermatid perinuclear RNA-binding protein OS=Homo sapiens OX=9606 GN=STRBP=1 SV=1	10.54	10.67	10.71	9.79	10.15	9.77	10.33	10.44	10.76	-0.735	0.016	-0.13	0.817
Q53F19	NCBP3	Nuclear cap-binding protein subunit 3 OS=Homo sapiens OX=9606 GN=NCBP3=1 SV=2	6.11	6.26	6.15	5.49	5.63	5.19	5.58	5.89	5.88	-0.737	0.014	-0.39	0.54
P31942-3	HNRNPH3	Isoform 3 of Heterogeneous nuclear ribonucleoprotein H3 OS=Homo sapiens OX=9606 GN=HNRNPH3	12.81	12.47	12.22	12.23	11.95	11.1	12.53	12.54	12.38	-0.738	0.067	-0.016	0.981
Q96J85	LARP4	C-Mpl binding protein OS=Homo sapiens OX=9606 GN=LARP4=1 SV=1	10.07	9.96	10.1	9.47	9.47	8.96	9.55	9.62	9.27	-0.739	0.018	-0.56	0.499
Q15366-3	PCBP2	Isoform 3 of Poly(rC)-binding protein 2 OS=Homo sapiens OX=9606 GN=PCBP2	13.49	12.84	12.83	12.56	12.28	12.07	13.33	12.95	12.97	-0.748	0.034	0.034	0.967
Q96PK6	RBM14	RNA-binding protein 14 OS=Homo sapiens OX=9606 GN=RBM14=1 SV=2	11.96	11.93	12.21	11.27	11.42	11.16	11.77	11.79	12.25	-0.751	0.016	-0.098	0.865
B4DJK0	SRSF5	Serine/arginine-rich-splicing factor 5 OS=Homo sapiens OX=9606 GN=SRSF5=1 SV=1	10.13	10.85	9.89	9.26	9.49	9.86	9.91	10.36	10.01	-0.752	0.055	-0.196	0.813
Q96RG2	PASK	PAS domain-containing serine/threonine-protein kinase OS=Homo sapiens OX=9606 GN=PASK=1 SV=3	8.94	8.86	8.59	8.16	8.09	7.87	8.72	8.78	8.63	-0.757	0.01	-0.087	0.868
M0R019	HNRNPM	Heterogeneous nuclear ribonucleoprotein M (Fragment) OS=Homo sapiens OX=9606 GN=HNRNPM=1 SV=8	14	13.82	14.21	13.33	13.28	13.16	13.84	13.79	14.22	-0.758	0.014	-0.062	0.934
F5H669	CPSF7	Cleavage and polyadenylation-specificity factor subunit 7 (Fragment) OS=Homo sapiens OX=9606 GN=CPSF7=1 SV=1	9.47	9.62	9.62	8.65	9.05	8.73	9.46	9.58	9.5	-0.76	0.01	-0.054	0.94
B4DLA0	DDX3X	ATP-dependent RNA helicase DDX3X OS=Homo sapiens OX=9606 GN=DDX3X=1 SV=1	9.88	9.69	10.2	9.64	9.29	8.56	9.81	9.54	9.61	-0.762	0.051	-0.271	0.701
H7C341	SF3B1	Splicing factor 3B subunit 1 (Fragment) OS=Homo sapiens OX=9606 GN=SF3B1=1 SV=1	8.35	8.05	8.54	7.67	7.47	7.51	7.79	8.23	8.24	-0.763	0.018	-0.224	0.661
F8WEV5	SF1	Splicing factor 1 OS=Homo sapiens OX=9606 GN=SF1=1 SV=1	7.34	7.67	7.79	6.78	6.9	6.82	7.17	7.53	7.93	-0.767	0.025	-0.055	0.94
A0A087X0X3	HNRNPM	Heterogeneous nuclear ribonucleoprotein M OS=Homo sapiens OX=9606 GN=HNRNPM=1 SV=1	14.75	14.64	15.03	14.06	13.99	14.07	14.51	14.57	14.98	-0.768	0.013	-0.121	0.829
Q5RI18	HNRNPU	Heterogeneous nuclear ribonucleoprotein U OS=Homo sapiens OX=9606 GN=HNRNPU=1 SV=9	14.36	14.46	14.63	13.92	14.05	13.18	14.43	14.42	14.65	-0.768	0.031	0.015	0.981
P52272	HNRNPM	Heterogeneous nuclear ribonucleoprotein M OS=Homo sapiens OX=9606 GN=HNRNPM=1 SV=3	14.88	14.76	15.11	14.19	14.13	14.13	14.65	14.69	15.1	-0.769	0.012	-0.107	0.847
Q00839	HNRNPU	Heterogeneous nuclear ribonucleoprotein U OS=Homo sapiens OX=9606 GN=HNRNPU=1 SV=6	14.52	14.63	14.83	14.08	14.17	13.4	14.56	14.59	14.78	-0.775	0.026	-0.017	0.981
P98179	RBM3	RNA-binding protein 3 OS=Homo sapiens OX=9606 GN=RBM3=1 SV=1	10.25	10.7	10.85	9.64	9.86	9.96	10.25	10.35	10.69	-0.779	0.02	-0.172	0.787
Q12906-2	ILF3	Isoform 2 of Interleukin enhancer-binding factor 3 OS=Homo sapiens OX=9606 GN=ILF3	13.21	13.27	13.39	12.55	12.73	12.25	13.06	13.07	13.44	-0.781	0.013	-0.102	0.856
Q96EY7	PTCD3	Pentatricopeptide repeat domain-containing protein 3, mitochondrial OS=Homo sapiens OX=9606 GN=PTCD3=1 SV=3	8.6	8.3	8.88	8.26	7.56	7.63	7.46	8.06	7.81	-0.782	0.038	-0.816	0.367
Q12906-4	ILF3	Isoform 4 of Interleukin enhancer-binding factor 3 OS=Homo sapiens OX=9606 GN=ILF3	13.29	13.35	13.48	12.62	12.8	12.34	13.13	13.15	13.51	-0.783	0.013	-0.105	0.851
Q96PK6-2	RBM14	Isoform 2 of RNA-binding protein 14 OS=Homo sapiens OX=9606 GN=RBM14	11.07	10.93	11.35	10.41	10.46	10.12	10.88	10.89	11.35	-0.786	0.017	-0.077	0.913
A0A0B4J1Z1	SRSF7	Serine/arginine-rich-splicing factor 7 OS=Homo sapiens OX=9606 GN=SRSF7=1 SV=1	13.15	13.75	12.97	12.24	12.42	12.86	12.82	13.39	12.42	-0.787	0.063	-0.417	0.636
Q12906	ILF3	Interleukin enhancer-binding factor 3 OS=Homo sapiens OX=9606 GN=ILF3=1 SV=3	13.28	13.34	13.46	12.61	12.8	12.32	13.12	13.15	13.5	-0.788	0.013	-0.104	0.854
A0A1X7SBS1	HNRNPU	Heterogeneous nuclear ribonucleoprotein U OS=Homo sapiens OX=9606 GN=HNRNPU=1 SV=1	14.43	14.54	14.73	14	14.09	13.25	14.47	14.5	14.7	-0.79	0.028	-0.01	0.984
Q12906-7	ILF3	Isoform 7 of Interleukin enhancer-binding factor 3 OS=Homo sapiens OX=9606 GN=ILF3	13.36	13.42	13.54	12.68	12.87	12.4	13.2	13.22	13.58	-0.79	0.012	-0.107	0.851
H7C5N8	PRRC2C	Protein PRRC2C (Fragment) OS=Homo sapiens OX=9606 GN=PRRC2C=1 SV=1	10.98	10.7	10.96	10.23	10.33	9.7	11.16	10.84	10.82	-0.795	0.018	0.06	0.94
Q5T8P6-4	RBM26	Isoform 4 of RNA-binding protein 26 OS=Homo sapiens OX=9606 GN=RBM26	11.76	11.98	11.53	10.99	11.27	10.62	11.57	11.81	11.09	-0.799	0.031	-0.268	0.663
Q5T8P6-5	RBM26	Isoform 5 of RNA-binding protein 26 OS=Homo sapiens OX=9606 GN=RBM26	11.67	11.9	11.43	10.87	11.17	10.56	11.46	11.7	10.97	-0.802	0.03	-0.289	0.648
Q71RC2	LARP4	La-related protein 4 OS=Homo sapiens OX=9606 GN=LARP4=1 SV=3	11.02	11.03	11.03	10.3	10.37	10.02	10.54	10.56	10.29	-0.802	0.009	-0.56	0.36
Q9H0L4	CSTF2T	Cleavage stimulation factor subunit 2 tau variant OS=Homo sapiens OX=9606 GN=CSTF2T=1 SV=1	6.14	6.22	6.08	5.43	5.65	4.96	5.66	5.91	6.06	-0.802	0.017	-0.269	0.648
E9PFP8	PCBP3	Poly(rC)-binding protein 3 OS=Homo sapiens OX=9606 GN=PCBP3=1 SV=1	12.41	11.84	11.82	11.5	11.25	10.91	12.16	11.9	11.95	-0.803	0.023	-0.019	0.981
G3V119	CCAR2	Cell cycle and apoptosis regulator protein 2 OS=Homo sapiens OX=9606 GN=CCAR2=1 SV=1	7.36	7.22	7.07	6.83	7.29	5.12	7.17	6.81	7.3	-0.803	0.19	-0.123	0.94
Q13151	HNRNPA0	Heterogeneous nuclear ribonucleoprotein A0 OS=Homo sapiens OX=9606 GN=HNRNPA0=1 SV=1	11.81	11.74	11.8	11.3	11.22	10.42	11.76	11.68	11.88	-0.803	0.027	-0.013	0.981
Q71RC2-7	LARP4	Isoform 7 of La-related protein 4 OS=Homo sapiens OX=9606 GN=LARP4	10.52	10.46	10.57	9.83	9.82	9.46	9.97	10.02	9.72	-0.807	0.01	-0.61	0.314
B0QYA4	EIF3D	Eukaryotic translation initiation factor 3 subunit D (Fragment) OS=Homo sapiens OX=9606 GN=EIF3D=1 SV=2	8.46	8.62	9.03	8.09	8.29	7.3	8.47	8.61	8.51	-0.809	0.04	-0.174	0.826
K7EK45	PTBP1	Polypyrimidine tract-binding protein 1 (Fragment) OS=Homo sapiens OX=9606 GN=PTBP1=1 SV=1	12.53	12.4	12.64	11.87	11.76	11.5	12.45	12.46	12.68	-0.816	0.009	0.006	0.988
Q8WVV9-2	HNRNPLL	Isoform 2 of Heterogeneous nuclear ribonucleoprotein L-like OS=Homo sapiens OX=9606 GN=HNRNPLL	8.75	8.96	9.5	8.07	8.31	8.36	8.55	8.7	9.04	-0.821	0.022	-0.304	0.642
B4E227	NXF1	Nuclear RNA export factor 1 OS=Homo sapiens OX=9606 GN=NXF1=1 SV=1	6.92	7.2	7.43	6.52	6.74	5.82	6.54	6.63	7.28	-0.823	0.047	-0.366	0.648
A0A0A0MRL0	ILF2	Interleukin enhancer-binding factor 2 OS=Homo sapiens OX=9606 GN=ILF2=1 SV=1	8.72	8.59	9	8.12	8.25	7.47	8.52	8.61	8.91	-0.825	0.025	-0.092	0.912
A0A087WUT0	MYEF2	Myelin expression factor 2 OS=Homo sapiens OX=9606 GN=MYEF2=1 SV=1	6.95	7.05	6.6	6.37	6	5.73	6.77	6.54	7.02	-0.83	0.019	-0.085	0.913
B1AKY9	ATP1A2	Sodium/potassium-transporting ATPase subunit alpha OS=Homo sapiens OX=9606 GN=ATP1A2=1 SV=1	6.48	6.14	5.82	5.69	5.57	4.68	6.33	5.86	6.24	-0.833	0.048	-0.003	0.998
A0A087WWT3	ALB	Serum albumin OS=Homo sapiens OX=9606 GN=ALB=1 SV=1	8.76	9.54	13.09	8.85	10.88	9.16	8.63	8.26	12.31	-0.835	0.622	-0.731	0.841
K7ELW5	PTBP1	Polypyrimidine tract-binding protein 1 (Fragment) OS=Homo sapiens OX=9606 GN=PTBP1=1 SV=2	12.11	11.85	11.9	11.44	11.29	10.61	12.45	11.9	12.27	-0.838	0.027	0.256	0.683
B1AN91	EIF4G3	Eukaryotic translation initiation factor 4 gamma 3 (Fragment) OS=Homo sapiens OX=9606 GN=EIF4G3=1 SV=1	5.11	6.27	9.26	5.11	6.68	6.33	3.12	3.9	7.36	-0.842	0.598	-2.089	0.576
Q9NW64-2	RBM22	Isoform 2 of Pre-mRNA-splicing factor RBM22 OS=Homo sapiens OX=9606 GN=RBM22	6.25	6.21	7.14	5.3	5.58	6.19	6.26	5.88	6.71	-0.842	0.07	-0.252	0.792
A0A075B7F4	TAF15	TATA-binding protein-associated factor 2N (Fragment) OS=Homo sapiens OX=9606 GN=TAF15=1 SV=1	9.35	9.73	9.27	8.85	8.72	8.25	9.26	9.54	9	-0.844	0.02	-0.185	0.787
G3V579	PNN	Pinin OS=Homo sapiens OX=9606 GN=PNN=1 SV=1	9.11	8.68	8.93	8.04	8.02	8.13	8.64	8.72	8.77	-0.845	0.007	-0.197	0.65
A0A0A0MRX1	ELAVL2	ELAV-like protein OS=Homo sapiens OX=9606 GN=ELAVL2=1 SV=1	11.23	10.75	11.21	10.24	10.22	10.17	10.96	10.69	11.15	-0.853	0.01	-0.129	0.826
B7WPG3	HNRNPLL	Heterogeneous nuclear ribonucleoprotein L-like OS=Homo sapiens OX=9606 GN=HNRNPLL=1 SV=1	9.22	9.37	9.89	8.53	8.76	8.64	8.97	9.16	9.52	-0.853	0.017	-0.275	0.648
A0A087X0H9	RBM26	RNA-binding protein 26 OS=Homo sapiens OX=9606 GN=RBM26=1 SV=1	12.14	12.35	11.95	11.37	11.64	10.87	11.94	12.16	11.5	-0.855	0.026	-0.282	0.654
Q15717	ELAVL1	ELAV-like protein 1 OS=Homo sapiens OX=9606 GN=ELAVL1=1 SV=2	14.25	13.77	14.37	13.37	13.13	13.32	13.91	13.75	14.12	-0.856	0.012	-0.203	0.703
A0A0B4J230	ATP5IF1	ATP synthase inhibitory factor subunit 1 OS=Homo sapiens OX=9606 GN=ATP5IF1=1 SV=1	8.68	8.84	8.57	8.23	7.81	7.47	8.32	8.85	7.96	-0.857	0.032	-0.32	0.648
H3BPE7	FUS	RNA-binding protein FUS OS=Homo sapiens OX=9606 GN=FUS=1 SV=1	12.79	12.98	12.79	12.28	12.2	11.51	12.69	12.87	12.69	-0.858	0.016	-0.105	0.872
Q5T8P6-2	RBM26	Isoform 2 of RNA-binding protein 26 OS=Homo sapiens OX=9606 GN=RBM26	12.07	12.29	11.88	11.28	11.57	10.82	11.86	12.08	11.41	-0.859	0.025	-0.299	0.648
H7C013	ALB	Serum albumin (Fragment) OS=Homo sapiens OX=9606 GN=ALB=1 SV=1	8.05	8.98	12.47	8.22	10.23	8.46	7.73	7.82	11.75	-0.861	0.618	-0.731	0.841
C9J792	SF1	Splicing factor 1 (Fragment) OS=Homo sapiens OX=9606 GN=SF1=1 SV=1	7.49	7.88	7.93	6.87	6.86	7	7.2	7.55	7.88	-0.862	0.013	-0.227	0.675
D6RF44	HNRNPD	Heterogeneous nuclear ribonucleoprotein D0 (Fragment) OS=Homo sapiens OX=9606 GN=HNRNPD=1 SV=8	12.81	13.02	12.56	12.15	12.01	11.64	12.53	12.85	12.53	-0.862	0.012	-0.158	0.793
Q15637	SF1	Splicing factor 1 OS=Homo sapiens OX=9606 GN=SF1=1 SV=4	9.58	9.57	9.91	8.64	8.69	9.12	9.14	9.41	9.43	-0.869	0.01	-0.356	0.576
G3V3R9	ZC3H14	Zinc finger CCCH domain-containing protein 14 (Fragment) OS=Homo sapiens OX=9606 GN=ZC3H14=1 SV=8	10.43	10.23	10.27	9.62	9.44	9.25	9.98	10.26	10.03	-0.874	0.007	-0.219	0.648
Q14011	CIRBP	Cold-inducible RNA-binding protein OS=Homo sapiens OX=9606 GN=CIRBP=1 SV=1	11.5	12.12	12.29	10.89	10.9	11.5	11.34	11.64	11.83	-0.874	0.029	-0.366	0.636
A6NLN1	PTBP1	Polypyrimidine tract binding protein 1, isoform CRA_b OS=Homo sapiens OX=9606 GN=PTBP1=1 SV=4	13.99	13.81	13.98	13.28	13.09	12.78	13.96	13.81	14	-0.875	0.008	0	1
P26599	PTBP1	Polypyrimidine tract-binding protein 1 OS=Homo sapiens OX=9606 GN=PTBP1=1 SV=1	13.99	13.8	13.97	13.28	13.08	12.77	13.95	13.81	13.99	-0.875	0.008	0	1
C9JKI3	CAV1	Caveolin (Fragment) OS=Homo sapiens OX=9606 GN=CAV1=1 SV=1	9.17	8.41	8.95	9.21	7.02	7.66	7.99	8.85	7.97	-0.876	0.187	-0.575	0.648
O60306	AQR	RNA helicase aquarius OS=Homo sapiens OX=9606 GN=AQR=1 SV=4	5.4	5.47	6.19	4.52	4.28	5.63	4.84	4.95	5.36	-0.878	0.076	-0.636	0.576
F8VRU1	EIF4B	Eukaryotic translation initiation factor 4B OS=Homo sapiens OX=9606 GN=EIF4B=1 SV=1	9.56	9.77	9.53	9.08	8.46	8.67	9.04	9.38	8.48	-0.883	0.025	-0.654	0.53
J3QT27	PCBP3	Poly(rC)-binding protein 3 (Fragment) OS=Homo sapiens OX=9606 GN=PCBP3=1 SV=1	11.72	11.22	11.13	10.8	10.55	10.07	11.45	11.19	11.14	-0.885	0.019	-0.101	0.894
Q15637-7	SF1	Isoform 7 of Splicing factor 1 OS=Homo sapiens OX=9606 GN=SF1	9.52	9.52	9.83	8.57	8.6	9.04	9.08	9.34	9.34	-0.886	0.01	-0.371	0.548
K7EKJ7	PTBP1	Polypyrimidine tract-binding protein 1 (Fragment) OS=Homo sapiens OX=9606 GN=PTBP1=1 SV=7	12.6	12.26	12.51	11.89	11.65	11.17	12.69	12.37	12.63	-0.887	0.013	0.105	0.869
Q71RC2-2	LARP4	Isoform 2 of La-related protein 4 OS=Homo sapiens OX=9606 GN=LARP4	10.75	10.77	10.78	9.96	10.03	9.66	10.28	10.25	9.98	-0.887	0.007	-0.598	0.326
P48634	PRRC2A	Protein PRRC2A OS=Homo sapiens OX=9606 GN=PRRC2A=1 SV=3	10.29	10.27	10.58	9.71	9.57	9.19	10.25	10.1	10.65	-0.89	0.012	-0.045	0.945
C9J5M0	MYADM	Myeloid-associated differentiation marker (Fragment) OS=Homo sapiens OX=9606 GN=MYADM=1 SV=1	5.98	5.95	5.73	5.73	6.02	3.19	6.34	6.13	5.81	-0.902	0.26	0.205	0.93
D6W5Y5	CIRBP	Cold inducible RNA binding protein, isoform CRA_c OS=Homo sapiens OX=9606 GN=CIRBP=1 SV=1	11.12	11.7	11.92	10.46	10.43	11.12	10.88	11.18	11.37	-0.91	0.028	-0.438	0.58
H7C1M2	SON	Protein SON (Fragment) OS=Homo sapiens OX=9606 GN=SON=1 SV=1	8.18	8.37	8.96	6.85	7.77	8.15	7.61	8.03	8.57	-0.917	0.073	-0.434	0.648
S4R3J6	ATXN2	Ataxin-2 (Fragment) OS=Homo sapiens OX=9606 GN=ATXN2=1 SV=1	10.57	10.4	10.01	9.75	9.77	8.72	10.28	10.39	9.56	-0.917	0.053	-0.249	0.793
D6RBQ9	HNRNPD	Heterogeneous nuclear ribonucleoprotein D0 (Fragment) OS=Homo sapiens OX=9606 GN=HNRNPD=1 SV=1	10.97	11.28	10.28	10.22	10.3	9.27	10.76	11.16	10.38	-0.918	0.062	-0.079	0.94
M0QZR9	ELAVL1	ELAV-like protein 1 OS=Homo sapiens OX=9606 GN=ELAVL1=1 SV=1	13.22	12.71	13.4	12.29	12.03	12.24	12.84	12.73	13.08	-0.921	0.01	-0.222	0.683
O75533	SF3B1	Splicing factor 3B subunit 1 OS=Homo sapiens OX=9606 GN=SF3B1=1 SV=3	10.84	11.08	11.28	9.98	10.24	10.21	10.61	10.88	10.94	-0.923	0.007	-0.258	0.638
Q15427	SF3B4	Splicing factor 3B subunit 4 OS=Homo sapiens OX=9606 GN=SF3B4=1 SV=1	11.33	11.31	11.59	10.46	10.52	10.45	11.02	11.32	11.09	-0.93	0.006	-0.266	0.601
B4E3T4	RBPMS	HCG2043421, isoform CRA_c OS=Homo sapiens OX=9606 GN=RBPMS=1 SV=1	7.87	7.65	7.34	6.33	6.9	6.82	7.45	7.49	6.91	-0.935	0.016	-0.341	0.636
J3KSR8	SRSF1	Serine/arginine-rich-splicing factor 1 (Fragment) OS=Homo sapiens OX=9606 GN=SRSF1=1 SV=1	13.04	13.83	13.06	12.07	12.16	12.87	12.56	13.41	12.32	-0.939	0.056	-0.546	0.589
Q5QPL9	RALY	RNA-binding protein Raly (Fragment) OS=Homo sapiens OX=9606 GN=RALY=1 SV=1	11.92	11.99	12.37	11.22	11.27	10.98	11.7	11.59	12.27	-0.941	0.012	-0.244	0.666
A0A0D9SF20	PTBP1	Polypyrimidine tract binding protein 1, isoform CRA_e OS=Homo sapiens OX=9606 GN=PTBP1=1 SV=1	12.27	12.18	12.28	11.48	11.34	11.08	12.21	12.12	12.24	-0.942	0.005	-0.053	0.94
P84103	SRSF3	Serine/arginine-rich splicing factor 3 OS=Homo sapiens OX=9606 GN=SRSF3=1 SV=1	13.77	14.72	13.73	12.79	13.14	13.47	13.49	14.14	13.24	-0.942	0.047	-0.454	0.638
Q9UKM9	RALY	RNA-binding protein Raly OS=Homo sapiens OX=9606 GN=RALY=1 SV=1	11.67	11.76	12.13	10.97	11	10.75	11.46	11.35	12.03	-0.942	0.011	-0.238	0.675
A0A087X2D0	SRSF3	Serine/arginine-rich-splicing factor 3 OS=Homo sapiens OX=9606 GN=SRSF3=1 SV=1	13.21	14.16	13.15	12.23	12.54	12.89	12.88	13.59	12.69	-0.95	0.047	-0.452	0.638
A0A0C4DGL7	ATXN2L	Ataxin-2-like protein (Fragment) OS=Homo sapiens OX=9606 GN=ATXN2L=1 SV=1	9.18	9.02	8.97	7.99	8.51	7.82	8.82	8.57	8.41	-0.951	0.01	-0.46	0.54
M0R055	ELAVL1	ELAV-like protein 1 (Fragment) OS=Homo sapiens OX=9606 GN=ELAVL1=1 SV=1	12.22	11.71	12.42	11.3	10.98	11.21	11.8	11.73	12.05	-0.953	0.01	-0.258	0.648
P61978-3	HNRNPK	Isoform 3 of Heterogeneous nuclear ribonucleoprotein K OS=Homo sapiens OX=9606 GN=HNRNPK	15.39	15.07	15.03	14.45	14.43	13.75	15.07	15.14	15.06	-0.953	0.01	-0.071	0.935
S4R359	HNRNPK	Heterogeneous nuclear ribonucleoprotein K (Fragment) OS=Homo sapiens OX=9606 GN=HNRNPK=1 SV=1	13.21	12.94	12.75	12.25	12.28	11.5	12.92	13.06	12.99	-0.955	0.013	0.025	0.981
P61978-2	HNRNPK	Isoform 2 of Heterogeneous nuclear ribonucleoprotein K OS=Homo sapiens OX=9606 GN=HNRNPK	15.37	15.05	15.01	14.43	14.41	13.72	15.06	15.12	15.04	-0.957	0.01	-0.071	0.936
Q92567	FAM168A	Protein FAM168A OS=Homo sapiens OX=9606 GN=FAM168A=1 SV=2	7.61	7.72	7.23	6.6	6.87	6.23	7.41	7.55	7.17	-0.958	0.01	-0.144	0.826
A0A087WUW5	PTBP1	Polypyrimidine tract-binding protein 1 (Fragment) OS=Homo sapiens OX=9606 GN=PTBP1=1 SV=6	12.26	12.17	12.26	11.46	11.33	11.01	12.2	12.1	12.22	-0.959	0.005	-0.051	0.94
A0A0J9YVR6	PUF60	Poly(U)-binding-splicing factor PUF60 (Fragment) OS=Homo sapiens OX=9606 GN=PUF60=1 SV=3	11.05	10.6	10.65	9.84	9.66	9.92	10.37	10.5	10.52	-0.962	0.006	-0.306	0.58
Q9NW64	RBM22	Pre-mRNA-splicing factor RBM22 OS=Homo sapiens OX=9606 GN=RBM22=1 SV=1	6.59	6.5	7.38	5.82	5.58	6.19	6.52	6.25	6.95	-0.962	0.028	-0.252	0.744
Q8TB72-3	PUM2	Isoform 3 of Pumilio homolog 2 OS=Homo sapiens OX=9606 GN=PUM2	12.72	12.57	12.62	11.82	11.78	11.42	12.67	12.45	12.29	-0.967	0.006	-0.166	0.739
A0A0A0MR59	PUM2	Pumilio homolog 2 OS=Homo sapiens OX=9606 GN=PUM2=1 SV=1	12.69	12.56	12.6	11.8	11.76	11.38	12.66	12.43	12.27	-0.974	0.006	-0.166	0.743
B3KT61	RALYL	RNA-binding Raly-like protein OS=Homo sapiens OX=9606 GN=RALYL=1 SV=1	11.72	11.73	11.92	11.09	10.78	10.55	11.2	11.34	11.89	-0.984	0.01	-0.31	0.638
I3L3H2	EIF4A3	Eukaryotic initiation factor 4A-III (Fragment) OS=Homo sapiens OX=9606 GN=EIF4A3=1 SV=1	5.91	6.51	6.51	5.07	5.39	5.51	5.88	5.89	5.7	-0.985	0.009	-0.486	0.54
H7BZW6	SAP18	Histone deacetylase complex subunit SAP18 (Fragment) OS=Homo sapiens OX=9606 GN=SAP18=1 SV=2	10.54	10.43	10.34	9.51	9.54	9.3	10.13	10.48	10.11	-0.989	0.005	-0.197	0.661
M0QY96	HNRNPM	Heterogeneous nuclear ribonucleoprotein M (Fragment) OS=Homo sapiens OX=9606 GN=HNRNPM=1 SV=1	12.12	12.05	12.32	11.36	11.18	10.98	11.73	11.94	12.2	-0.989	0.007	-0.207	0.669
H3BPE1	MACF1	Microtubule-actin cross-linking factor 1, isoforms 1/2/3/5 OS=Homo sapiens OX=9606 GN=MACF1=1 SV=1	7.48	7.71	7.33	7.01	7.41	5.12	7.54	7.34	8.51	-0.992	0.163	0.294	0.851
P62857	RPS28	40S ribosomal protein S28 OS=Homo sapiens OX=9606 GN=RPS28=1 SV=1	8.77	9.04	8.06	7.92	8.1	6.87	8.21	8.49	7.67	-0.994	0.059	-0.501	0.638
P48634-4	PRRC2A	Isoform 4 of Protein PRRC2A OS=Homo sapiens OX=9606 GN=PRRC2A	10.04	9.97	10.32	9.4	9.28	8.66	9.98	9.83	10.44	-0.997	0.013	-0.028	0.978
A0A0A0MSL8	RBM14-RBM4	RBM14-RBM4 readthrough OS=Homo sapiens OX=9606 GN=RBM14-RBM4=4 SV=1	9.34	9.02	9.29	8.57	8.75	7.31	9.17	9.18	9.53	-1.001	0.042	0.078	0.94
E9PR38	PUM1	Pumilio homolog 1 OS=Homo sapiens OX=9606 GN=PUM1=1 SV=1	9.58	9.45	9.77	8.77	8.63	8.38	9.26	9.37	9.05	-1.01	0.006	-0.375	0.54
H7C464	HNRNPLL	Heterogeneous nuclear ribonucleoprotein L-like (Fragment) OS=Homo sapiens OX=9606 GN=HNRNPLL=1 SV=1	7.28	7.36	7.73	6.51	6.69	6.12	6.89	7.31	7.57	-1.015	0.011	-0.203	0.755
F8VNV1	LARP4	La-related protein 4 (Fragment) OS=Homo sapiens OX=9606 GN=LARP4=1 SV=8	8.6	8.68	8.72	7.65	7.61	7.69	7.95	7.99	7.82	-1.017	0.004	-0.746	0.183						-0.69	-0.9
Q6PJT7-10	ZC3H14	Isoform 10 of Zinc finger CCCH domain-containing protein 14 OS=Homo sapiens OX=9606 GN=ZC3H14	11.47	11.38	11.31	10.64	10.49	9.97	11.09	11.4	11.12	-1.018	0.007	-0.182	0.746
O00422	SAP18	Histone deacetylase complex subunit SAP18 OS=Homo sapiens OX=9606 GN=SAP18=1 SV=1	11.07	10.94	10.82	9.97	10.03	9.75	10.67	10.97	10.55	-1.027	0.005	-0.214	0.648
E2PSN0	RBM26	RNA-binding protein 26 (Fragment) OS=Homo sapiens OX=9606 GN=RBM26=1 SV=1	8.58	8.8	8.18	7.83	8.12	6.51	8.24	8.57	7.72	-1.029	0.066	-0.342	0.75
E9PEB5	FUBP1	Far upstream element-binding protein 1 OS=Homo sapiens OX=9606 GN=FUBP1=1 SV=1	13.15	12.92	12.48	11.95	11.92	11.58	12.69	12.93	12.24	-1.036	0.011	-0.226	0.728
Q07955-2	SRSF1	Isoform ASF-2 of Serine/arginine-rich splicing factor 1 OS=Homo sapiens OX=9606 GN=SRSF1	14.16	14.98	14.16	13.14	13.2	13.86	13.63	14.53	13.32	-1.037	0.045	-0.608	0.576						-0.45	-0.84
F6VZ39	RBM38	RNA-binding protein 38 OS=Homo sapiens OX=9606 GN=RBM38=1 SV=1	8.47	8.36	7.71	7.18	7.34	6.89	7.99	8.11	7.42	-1.042	0.014	-0.337	0.648
S4R457	HNRNPK	Heterogeneous nuclear ribonucleoprotein K OS=Homo sapiens OX=9606 GN=HNRNPK=1 SV=1	13.08	12.77	12.73	12.1	12.04	11.3	12.77	12.78	12.74	-1.044	0.009	-0.098	0.891
H7C561	SF1	Splicing factor 1 (Fragment) OS=Homo sapiens OX=9606 GN=SF1=1 SV=8	8.95	8.79	9.29	7.89	7.8	8.2	8.41	8.75	8.55	-1.048	0.006	-0.439	0.54
P55795	HNRNPH2	Heterogeneous nuclear ribonucleoprotein H2 OS=Homo sapiens OX=9606 GN=HNRNPH2=1 SV=1	10.62	10.33	10.62	9.72	9.58	9.12	10.33	10.4	10.64	-1.049	0.007	-0.068	0.934
Q5QPM0	RALY	RNA-binding protein Raly (Fragment) OS=Homo sapiens OX=9606 GN=RALY=1 SV=8	10.46	10.49	10.98	9.66	9.67	9.44	10.18	10.07	10.8	-1.051	0.01	-0.291	0.648
G3V2Q1	HNRNPC	Heterogeneous nuclear ribonucleoproteins C1/C2 OS=Homo sapiens OX=9606 GN=HNRNPC=1 SV=1	13.94	13.96	14.35	13.19	13.11	12.79	13.51	13.49	14.22	-1.052	0.01	-0.339	0.636
G3V5I6	ZC3H14	Zinc finger CCCH domain-containing protein 14 OS=Homo sapiens OX=9606 GN=ZC3H14=1 SV=1	11.35	11.3	11.22	10.53	10.38	9.8	10.99	11.3	10.99	-1.053	0.007	-0.197	0.729
Q13243	SRSF5	Serine/arginine-rich splicing factor 5 OS=Homo sapiens OX=9606 GN=SRSF5=1 SV=1	12.02	12.81	12.07	10.96	11.19	11.58	11.62	12.28	11.68	-1.057	0.017	-0.442	0.597
A0A1B0GW42	HNRNPF	Heterogeneous nuclear ribonucleoprotein F (Fragment) OS=Homo sapiens OX=9606 GN=HNRNPF=1 SV=1	12.54	12.41	11.83	11.42	11.52	10.64	12.37	12.31	12.08	-1.064	0.016	-0.002	0.998
Q5SZ64	SF3B4	Splicing factor 3B subunit 4 (Fragment) OS=Homo sapiens OX=9606 GN=SF3B4=1 SV=1	9.41	9.5	9.32	8.32	8.53	8.17	9.4	9.56	9.22	-1.067	0.004	-0.013	0.981
P52597	HNRNPF	Heterogeneous nuclear ribonucleoprotein F OS=Homo sapiens OX=9606 GN=HNRNPF=1 SV=3	13.98	13.81	13.31	12.89	12.85	12.15	13.58	13.76	13.42	-1.07	0.011	-0.114	0.885
Q5T8P6-6	RBM26	Isoform 6 of RNA-binding protein 26 OS=Homo sapiens OX=9606 GN=RBM26	10.03	10.22	9.98	9.26	9.52	8.25	9.8	9.96	9.48	-1.07	0.023	-0.33	0.662
A0A1W2PNU8	TARDBP	TAR DNA-binding protein 43 OS=Homo sapiens OX=9606 GN=TARDBP=1 SV=1	7.36	7.19	7.79	6.14	6.38	6.6	6.72	7.09	7.28	-1.071	0.008	-0.417	0.573
G3V411	ZC3H14	Nuclear protein UKp68, isoform CRA_g OS=Homo sapiens OX=9606 GN=ZC3H14=1 SV=1	9.03	9.14	8.89	8.25	7.79	7.79	8.38	9.13	8.45	-1.075	0.009	-0.362	0.601
U3KQ12	SAP18	Histone deacetylase complex subunit SAP18 (Fragment) OS=Homo sapiens OX=9606 GN=SAP18=1 SV=1	9.84	9.68	9.51	8.69	8.66	8.46	9.42	9.69	9.11	-1.075	0.006	-0.27	0.638
Q92667	AKAP1	A-kinase anchor protein 1, mitochondrial OS=Homo sapiens OX=9606 GN=AKAP1=1 SV=1	11.61	11.4	11.38	10.76	10.78	9.61	11.22	11.23	11.11	-1.08	0.019	-0.275	0.717
E7EPF2	RBMS1	RNA-binding motif, single-stranded-interacting protein 1 (Fragment) OS=Homo sapiens OX=9606 GN=RBMS1=1 SV=8	10.91	10.83	10.67	10	9.75	9.42	10.64	10.7	10.16	-1.082	0.007	-0.303	0.636
K7ES59	PTBP1	Polypyrimidine tract-binding protein 1 (Fragment) OS=Homo sapiens OX=9606 GN=PTBP1=1 SV=3	12.57	12.26	12.4	11.79	11.44	10.74	12.59	12.26	12.46	-1.088	0.011	0.029	0.978
Q9Y5S9	RBM8A	RNA-binding protein 8A OS=Homo sapiens OX=9606 GN=RBM8A=1 SV=1	8.49	8.79	8.18	7.38	7.57	7.25	7.86	8.58	7.63	-1.092	0.013	-0.466	0.576
I3NI36	AKAP1	A-kinase anchor protein 1, mitochondrial (Fragment) OS=Homo sapiens OX=9606 GN=AKAP1=1 SV=1	11.22	10.99	10.93	10.29	10.26	9.3	10.66	10.69	10.57	-1.096	0.011	-0.408	0.601
H0YJ87	ZC3H14	Zinc finger CCCH domain-containing protein 14 (Fragment) OS=Homo sapiens OX=9606 GN=ZC3H14=1 SV=1	9.9	9.84	9.68	9.05	8.98	8.09	9.62	9.74	9.53	-1.098	0.01	-0.174	0.817
P31483-3	TIA1	Isoform 3 of Nucleolysin TIA-1 isoform p40 OS=Homo sapiens OX=9606 GN=TIA1	9.64	9.32	9.64	8.44	8.24	8.63	9.16	9.02	9.01	-1.098	0.004	-0.472	0.522
J3KSW7	SRSF1	Serine/arginine-rich-splicing factor 1 OS=Homo sapiens OX=9606 GN=SRSF1=1 SV=1	12.72	13.5	12.83	11.75	11.66	12.34	12.03	13.13	11.76	-1.1	0.041	-0.711	0.54						-0.37	-1.07
Q14671-2	PUM1	Isoform 2 of Pumilio homolog 1 OS=Homo sapiens OX=9606 GN=PUM1	13.73	13.61	13.82	12.82	12.86	12.18	13.66	13.5	13.36	-1.1	0.007	-0.211	0.703
Q13243-3	SRSF5	Isoform SRP40-4 of Serine/arginine-rich splicing factor 5 OS=Homo sapiens OX=9606 GN=SRSF5	11.68	12.47	11.83	10.63	10.82	11.22	11.22	11.95	11.27	-1.102	0.015	-0.511	0.575						-0.52	-0.56
D6R9T0	HNRNPH1	Heterogeneous nuclear ribonucleoprotein H (Fragment) OS=Homo sapiens OX=9606 GN=HNRNPH1=1 SV=8	13.53	13.24	13.37	12.51	12.19	12.13	12.96	13.15	13.11	-1.103	0.004	-0.304	0.576
J3KP15	SRSF2	Serine/arginine-rich-splicing factor 2 (Fragment) OS=Homo sapiens OX=9606 GN=SRSF2=1 SV=8	11.87	12.77	12.1	10.65	10.93	11.86	11.37	12.15	11.29	-1.103	0.04	-0.646	0.576						-0.62	-0.81
D6RCM4	DDX4	Probable ATP-dependent RNA helicase DDX4 (Fragment) OS=Homo sapiens OX=9606 GN=DDX4=1 SV=1	5.39	5.47	6.56	5.39	4.66	4.04	4.94	5.09	5.15	-1.108	0.043	-0.748	0.54						-0.38	-1.41
C9JSZ1	FUBP1	Far upstream element-binding protein 1 (Fragment) OS=Homo sapiens OX=9606 GN=FUBP1=1 SV=1	12.53	12.3	11.89	11.3	11.29	10.8	12.1	12.29	11.63	-1.112	0.01	-0.232	0.725
A0A0A0MQX8	MBNL1	Muscleblind-like protein 1 OS=Homo sapiens OX=9606 GN=MBNL1=1 SV=1	13.07	12.85	12.93	12.1	12.1	11.3	12.82	12.76	12.55	-1.115	0.008	-0.241	0.683
H7C4T5	MBNL1	Muscleblind-like protein 1 (Fragment) OS=Homo sapiens OX=9606 GN=MBNL1=1 SV=1	13.07	12.85	12.92	12.1	12.1	11.3	12.82	12.75	12.54	-1.115	0.008	-0.242	0.683
A0A1B0GTU1	ZC3H11B	Zinc finger CCCH-type-containing 11B OS=Homo sapiens OX=9606 GN=ZC3H11B=1 SV=1	10.83	11.33	11.59	10.1	10.29	10	10.56	10.67	10.89	-1.117	0.007	-0.545	0.54						-0.66	-0.7
O75152	ZC3H11A	Zinc finger CCCH domain-containing protein 11A OS=Homo sapiens OX=9606 GN=ZC3H11A=1 SV=3	12.11	12.58	12.86	11.34	11.55	11.29	11.85	11.94	12.18	-1.124	0.007	-0.525	0.54						-0.64	-0.68
A0A0G2JNQ3	HNRNPCL2	Heterogeneous nuclear ribonucleoprotein C-like 2 OS=Homo sapiens OX=9606 GN=HNRNPCL2=4 SV=1	13.27	13.27	13.73	12.49	12.5	11.89	12.9	12.79	13.6	-1.127	0.012	-0.325	0.648
Q15365	PCBP1	Poly(rC)-binding protein 1 OS=Homo sapiens OX=9606 GN=PCBP1=1 SV=2	14.37	13.7	13.65	13.24	12.99	12.1	14.21	13.81	13.8	-1.13	0.021	0.032	0.981
E7ETU5	RBMS1	RNA-binding motif, single-stranded-interacting protein 1 OS=Homo sapiens OX=9606 GN=RBMS1=1 SV=1	12.97	12.92	12.51	12.04	11.81	11.16	12.64	12.74	12.06	-1.132	0.012	-0.321	0.648
E9PQ61	ZC3H11A	Zinc finger CCCH domain-containing protein 11A OS=Homo sapiens OX=9606 GN=ZC3H11A=1 SV=1	12.07	12.54	12.81	11.3	11.51	11.22	11.81	11.9	12.14	-1.134	0.006	-0.522	0.54						-0.64	-0.67
A0A0U1RQW2	RBM39	RNA-binding protein 39 (Fragment) OS=Homo sapiens OX=9606 GN=RBM39=1 SV=1	8.22	8.22	8.56	7.34	7.43	6.82	7.63	7.93	8.14	-1.135	0.007	-0.433	0.54
H0YDK8	PUM1	Pumilio homolog 1 (Fragment) OS=Homo sapiens OX=9606 GN=PUM1=1 SV=1	13.32	13.13	13.38	12.42	12.42	11.59	13.24	13.07	12.9	-1.135	0.008	-0.212	0.745
H0YCP8	PUF60	Poly(U)-binding-splicing factor PUF60 (Fragment) OS=Homo sapiens OX=9606 GN=PUF60=1 SV=1	9.02	8.5	8.56	7.7	7.66	7.31	8.36	8.51	8.49	-1.138	0.005	-0.24	0.648
Q9BQ04	RBM4B	RNA-binding protein 4B OS=Homo sapiens OX=9606 GN=RBM4B=1 SV=1	12.61	12.57	12.53	11.39	11.56	11.33	12.12	12.18	12.43	-1.143	0.004	-0.323	0.54
Q7Z2W7-4	TRPM8	Isoform 4 of Transient receptor potential cation channel subfamily M member 8 OS=Homo sapiens OX=9606 GN=TRPM8	7.72	9	5.78	6.37	6.95	5.73	7.76	8.44	7.18	-1.147	0.214	0.296	0.888
A0A1W2PP22	HNRNPU	Heterogeneous nuclear ribonucleoprotein U (Fragment) OS=Homo sapiens OX=9606 GN=HNRNPU=1 SV=1	7.2	7.01	7.28	6.8	6.56	4.68	7.03	7.41	6.99	-1.15	0.073	-0.02	0.984
C9J0L0	ZC3H11A	Zinc finger CCCH domain-containing protein 11A (Fragment) OS=Homo sapiens OX=9606 GN=ZC3H11A=1 SV=1	8.64	9.05	9.43	7.86	8.1	7.7	8.35	8.5	8.79	-1.153	0.007	-0.494	0.54
Q12874	SF3A3	Splicing factor 3A subunit 3 OS=Homo sapiens OX=9606 GN=SF3A3=1 SV=1	9.91	9.6	9.59	8.76	8.81	8.07	9.55	9.44	9.55	-1.153	0.007	-0.188	0.761
F5H0D8	CELF1	CUGBP Elav-like family member 1 (Fragment) OS=Homo sapiens OX=9606 GN=CELF1=1 SV=1	11.15	10.64	11.03	10.08	9.81	9.44	10.79	10.64	10.75	-1.161	0.006	-0.211	0.703
F8WE16	TIA1	Nucleolysin TIA-1 isoform p40 (Fragment) OS=Homo sapiens OX=9606 GN=TIA1=1 SV=1	9.07	8.87	9.41	8.12	7.46	8.24	8.42	8.62	8.42	-1.177	0.007	-0.629	0.522						-0.25	-0.99
E9PLA7	NXF1	Nuclear RNA export factor 1 (Fragment) OS=Homo sapiens OX=9606 GN=NXF1=1 SV=1	7.63	8.07	8.29	7.03	7.65	5.78	7.28	7.35	7.58	-1.178	0.045	-0.596	0.623						-0.72	-0.71
B7ZLQ8	CPEB4	CPEB4 protein OS=Homo sapiens OX=9606 GN=CPEB4=1 SV=1	6.96	6.95	6.44	6.55	5.66	4.57	6.14	6.53	6.04	-1.191	0.047	-0.544	0.642						-0.42	-0.4
Q86VM6	MBNL1	MBNL1 protein OS=Homo sapiens OX=9606 GN=MBNL1=1 SV=1	12.69	12.47	12.58	11.65	11.65	10.86	12.42	12.36	12.13	-1.191	0.007	-0.275	0.648
C9JTN7	TIA1	Nucleolysin TIA-1 isoform p40 OS=Homo sapiens OX=9606 GN=TIA1=1 SV=1	9.89	9.53	9.88	8.79	8.44	8.48	9.39	9.35	9.25	-1.197	0.004	-0.436	0.54
F8W9F8	A1CF	APOBEC1 complementation factor OS=Homo sapiens OX=9606 GN=A1CF=1 SV=2	10.98	10.82	11.27	9.98	9.96	9.53	10.81	10.64	10.59	-1.201	0.004	-0.339	0.576
P98175	RBM10	RNA-binding protein 10 OS=Homo sapiens OX=9606 GN=RBM10=1 SV=3	9.43	9.4	9.66	8.23	8.56	8.08	8.85	8.98	9.26	-1.202	0.004	-0.462	0.54
D6RDL0	HNRNPH1	Heterogeneous nuclear ribonucleoprotein H (Fragment) OS=Homo sapiens OX=9606 GN=HNRNPH1=1 SV=1	12.18	11.95	12.14	11.15	10.87	10.64	11.63	11.89	11.76	-1.204	0.004	-0.329	0.576
H7C597	SND1	Staphylococcal nuclease domain-containing protein 1 (Fragment) OS=Homo sapiens OX=9606 GN=SND1=1 SV=1	12.61	12.38	12.78	11.4	11.85	10.87	11.76	11.64	11.93	-1.213	0.007	-0.813	0.36						-0.74	-0.85
B4DEB1	H3F3A	Histone H3 OS=Homo sapiens OX=9606 GN=H3F3A=1 SV=1	11.63	11.28	11.33	12.26	11.86	6.49	12.06	11.65	12.26	-1.215	0.457	0.574	0.869
Q9BWF3-4	RBM4	Isoform 4 of RNA-binding protein 4 OS=Homo sapiens OX=9606 GN=RBM4	12.4	12.34	12.33	11.15	11.32	10.94	11.91	11.96	12.17	-1.221	0.004	-0.343	0.54
D6R9K7	RBM4	RNA-binding protein 4 OS=Homo sapiens OX=9606 GN=RBM4=1 SV=1	12.29	12.22	12.21	11.03	11.22	10.81	11.79	11.85	12.09	-1.227	0.004	-0.334	0.548
Q9P2N5	RBM27	RNA-binding protein 27 OS=Homo sapiens OX=9606 GN=RBM27=1 SV=2	13.12	13.33	13.21	12.07	12.42	11.46	12.88	13.08	12.48	-1.235	0.008	-0.405	0.601
A0A1B0GUW5	RBMS3	RNA-binding motif, single-stranded-interacting protein 3 (Fragment) OS=Homo sapiens OX=9606 GN=RBMS3=1 SV=1	11.78	11.67	11.4	10.8	10.54	9.77	11.5	11.51	10.9	-1.249	0.01	-0.312	0.661
H0Y394	HDLBP	Vigilin (Fragment) OS=Homo sapiens OX=9606 GN=HDLBP=1 SV=1	14.56	14.16	14.37	13.3	13.62	12.39	13.88	13.65	14.06	-1.26	0.011	-0.501	0.576						-0.51	-0.31
Q00341-2	HDLBP	Isoform 2 of Vigilin OS=Homo sapiens OX=9606 GN=HDLBP	14.87	14.47	14.72	13.59	13.92	12.76	14.18	13.96	14.37	-1.26	0.01	-0.519	0.57						-0.51	-0.35
B1AKI6	MBNL3	Muscleblind-like protein 3 OS=Homo sapiens OX=9606 GN=MBNL3=1 SV=1	12.27	12.06	12.04	11.22	11.17	10.19	12	11.95	11.58	-1.262	0.009	-0.282	0.683
C9IZV9	PCBP4	Poly(rC)-binding protein 4 (Fragment) OS=Homo sapiens OX=9606 GN=PCBP4=1 SV=8	11.01	10.33	10.23	9.89	9.55	8.35	10.7	10.38	10.19	-1.262	0.028	-0.099	0.94
A0A0J9YX66	CELF2	CUGBP Elav-like family member 2 OS=Homo sapiens OX=9606 GN=CELF2=1 SV=1	10.21	9.54	10.23	9.26	8.72	8.18	9.94	9.67	9.86	-1.273	0.01	-0.171	0.841
A0A024R4E5	HDLBP	High density lipoprotein binding protein (Vigilin), isoform CRA_a OS=Homo sapiens OX=9606 GN=HDLBP=1 SV=1	15.04	14.65	14.9	13.77	14.11	12.89	14.36	14.13	14.54	-1.275	0.01	-0.521	0.576						-0.52	-0.36
Q8TBY0	RBM46	Probable RNA-binding protein 46 OS=Homo sapiens OX=9606 GN=RBM46=2 SV=1	11.69	11.51	11.96	10.59	10.53	10.21	11.42	11.3	11.21	-1.275	0.004	-0.409	0.54
I3L3Z8	PRPF8	Pre-mRNA-processing-splicing factor 8 (Fragment) OS=Homo sapiens OX=9606 GN=PRPF8=1 SV=1	7.45	8.27	8.55	6.32	7.2	6.91	7.54	7.38	7.83	-1.279	0.013	-0.508	0.581						-0.89	-0.72
Q7KZF4	SND1	Staphylococcal nuclease domain-containing protein 1 OS=Homo sapiens OX=9606 GN=SND1=1 SV=1	14.72	14.46	14.78	13.37	13.98	12.77	13.9	13.72	14.03	-1.281	0.009	-0.769	0.522						-0.74	-0.75
Q96I24	FUBP3	Far upstream element-binding protein 3 OS=Homo sapiens OX=9606 GN=FUBP3=1 SV=2	13.64	13.07	13.68	12.45	12.18	11.91	13.27	13.18	13	-1.284	0.005	-0.316	0.636
Q13148-4	TARDBP	Isoform 2 of TAR DNA-binding protein 43 OS=Homo sapiens OX=9606 GN=TARDBP	10.63	10.42	11.05	9.83	9.63	8.8	10.4	10.18	10.88	-1.285	0.011	-0.219	0.81
Q6NXG1	ESRP1	Epithelial splicing regulatory protein 1 OS=Homo sapiens OX=9606 GN=ESRP1=1 SV=2	13.05	12.84	12.86	11.91	12.03	10.95	12.73	12.49	12.46	-1.286	0.008	-0.358	0.642
O00148-2	DDX39A	Isoform 2 of ATP-dependent RNA helicase DDX39A OS=Homo sapiens OX=9606 GN=DDX39A	11.7	11.79	11.63	10.62	10.77	9.87	11.16	11.42	10.95	-1.289	0.006	-0.531	0.54						-0.37	-0.68
Q15056	EIF4H	Eukaryotic translation initiation factor 4H OS=Homo sapiens OX=9606 GN=EIF4H=1 SV=5	11.04	11.31	10.76	10.65	9.89	8.71	10.59	11	9.97	-1.289	0.045	-0.513	0.648						-0.31	-0.79
Q9H6T0	ESRP2	Epithelial splicing regulatory protein 2 OS=Homo sapiens OX=9606 GN=ESRP2=1 SV=1	10.83	10.83	10.76	9.62	9.78	9.16	10.58	10.44	10.32	-1.289	0.004	-0.359	0.57
A0A0D9SEM4	SRSF4	Serine/arginine-rich-splicing factor 4 (Fragment) OS=Homo sapiens OX=9606 GN=SRSF4=1 SV=1	11.7	12.48	11.96	10.4	10.6	11.27	11.09	12.03	11.07	-1.291	0.015	-0.649	0.54						-0.45	-0.89
A0A0A0MT12	DDX39B	Spliceosome RNA helicase DDX39B (Fragment) OS=Homo sapiens OX=9606 GN=DDX39B=1 SV=6	10.44	10.54	10.03	9.07	9.34	8.7	9.9	10.19	9.9	-1.298	0.004	-0.338	0.601
Q13247-2	SRSF6	Isoform SRP55-2 of Serine/arginine-rich splicing factor 6 OS=Homo sapiens OX=9606 GN=SRSF6	13.21	13.95	13.32	11.94	12.1	12.54	12.65	13.48	12.58	-1.299	0.01	-0.587	0.54						-0.47	-0.74
Q01085-2	TIAL1	Isoform 2 of Nucleolysin TIAR OS=Homo sapiens OX=9606 GN=TIAL1	13.32	12.9	13.37	12.2	11.71	11.77	12.88	12.83	12.73	-1.302	0.004	-0.383	0.549
Q9Y3B4	SF3B6	Splicing factor 3B subunit 6 OS=Homo sapiens OX=9606 GN=SF3B6=1 SV=1	7.95	7.93	8.27	7.3	7.13	5.82	7.63	7.8	7.71	-1.303	0.016	-0.337	0.698
A0A0U1RQJ0	DDX17	Probable ATP-dependent RNA helicase DDX17 (Fragment) OS=Homo sapiens OX=9606 GN=DDX17=1 SV=1	8.68	9.16	9.11	7.74	8.34	6.96	8.43	8.62	8.87	-1.306	0.012	-0.341	0.67
P38919	EIF4A3	Eukaryotic initiation factor 4A-III OS=Homo sapiens OX=9606 GN=EIF4A3=1 SV=4	11.05	11.37	11.44	10.04	10.48	9.43	11.14	11.2	11.25	-1.306	0.007	-0.097	0.913
Q13247	SRSF6	Serine/arginine-rich splicing factor 6 OS=Homo sapiens OX=9606 GN=SRSF6=1 SV=2	14.37	15.12	14.58	13.18	13.28	13.69	13.77	14.68	13.73	-1.309	0.01	-0.631	0.54						-0.44	-0.85
Q6P2Q9	PRPF8	Pre-mRNA-processing-splicing factor 8 OS=Homo sapiens OX=9606 GN=PRPF8=1 SV=2	12.01	12.41	12.88	10.87	11.49	10.98	11.8	11.97	12.32	-1.317	0.007	-0.401	0.612
F8VTZ0	PCBP2	Poly(rC)-binding protein 2 (Fragment) OS=Homo sapiens OX=9606 GN=PCBP2=1 SV=1	11.58	10.96	10.87	10.49	10.12	8.84	11.28	10.96	10.8	-1.322	0.026	-0.121	0.94
G3V5V7	HNRNPC	Heterogeneous nuclear ribonucleoproteins C1/C2 (Fragment) OS=Homo sapiens OX=9606 GN=HNRNPC=1 SV=1	9.69	9.73	10.14	8.68	8.62	8.25	8.99	9.28	9.89	-1.336	0.006	-0.466	0.57
A0AV96-2	RBM47	Isoform 2 of RNA-binding protein 47 OS=Homo sapiens OX=9606 GN=RBM47	14.13	13.99	14.46	13.09	13.02	12.46	13.87	13.8	13.62	-1.338	0.004	-0.432	0.54
Q9BRL6	SRSF8	Serine/arginine-rich splicing factor 8 OS=Homo sapiens OX=9606 GN=SRSF8=1 SV=1	10.41	11.41	10.67	9.03	9.27	10.17	9.88	10.68	9.63	-1.338	0.023	-0.77	0.54						-0.73	-1.04
E9PBH4	EIF4A2	Eukaryotic initiation factor 4A-II OS=Homo sapiens OX=9606 GN=EIF4A2=1 SV=1	7.58	7.4	8.36	7.34	5.98	6	6.62	7.63	6.7	-1.339	0.034	-0.8	0.548						0.23	-1.66
A0A0J9YW13	RBM8A	RNA-binding protein 8A (Fragment) OS=Homo sapiens OX=9606 GN=RBM8A=1 SV=1	8.01	8.24	7.65	6.65	7.07	6.16	7.4	8.21	7.03	-1.341	0.013	-0.419	0.648
Q92945	KHSRP	Far upstream element-binding protein 2 OS=Homo sapiens OX=9606 GN=KHSRP=1 SV=4	15.13	14.94	14.67	13.8	13.67	13.24	14.65	14.9	14.61	-1.344	0.004	-0.191	0.729
A0A087WTP3	KHSRP	Far upstream element-binding protein 2 OS=Homo sapiens OX=9606 GN=KHSRP=1 SV=1	15.11	14.92	14.64	13.77	13.65	13.22	14.63	14.88	14.59	-1.346	0.004	-0.191	0.729
D6R9D3	HNRNPH1	Heterogeneous nuclear ribonucleoprotein H OS=Homo sapiens OX=9606 GN=HNRNPH1=1 SV=1	8.83	8.65	8.53	7.81	7.57	6.57	8.27	8.6	8.4	-1.353	0.009	-0.247	0.759
D6R9M7	RBM47	RNA-binding protein 47 (Fragment) OS=Homo sapiens OX=9606 GN=RBM47=1 SV=8	12.64	12.55	12.86	11.51	11.52	10.91	12.37	12.28	12.17	-1.37	0.004	-0.408	0.54
I3L0J9	PRPF8	Pre-mRNA-processing-splicing factor 8 (Fragment) OS=Homo sapiens OX=9606 GN=PRPF8=1 SV=8	11.49	11.89	12.35	10.32	10.94	10.35	11.29	11.49	11.81	-1.376	0.007	-0.383	0.636
C9JBS3	HDLBP	Vigilin (Fragment) OS=Homo sapiens OX=9606 GN=HDLBP=1 SV=2	12.18	11.79	12.14	10.8	11.18	9.97	11.43	11.22	11.6	-1.383	0.008	-0.618	0.54						-0.57	-0.54
K7ENG2	U2AF2	U2 snRNP auxiliary factor large subunit OS=Homo sapiens OX=9606 GN=U2AF2=1 SV=1	11.56	11.34	12.34	10.3	10.48	10.29	10.99	11.14	11.69	-1.39	0.007	-0.476	0.576
Q96I24-2	FUBP3	Isoform 2 of Far upstream element-binding protein 3 OS=Homo sapiens OX=9606 GN=FUBP3	12.27	11.68	12.23	11.11	10.66	10.22	11.81	11.81	11.47	-1.393	0.006	-0.361	0.638
D6RF41	RBM46	Probable RNA-binding protein 46 (Fragment) OS=Homo sapiens OX=9606 GN=RBM46=1 SV=1	10.33	10.12	10.55	9.07	8.91	8.8	9.88	9.84	9.69	-1.407	0.003	-0.529	0.465						-0.28	-0.86
A0AV96	RBM47	RNA-binding protein 47 OS=Homo sapiens OX=9606 GN=RBM47=1 SV=2	14.24	14.11	14.59	13.16	13.08	12.46	13.96	13.91	13.73	-1.41	0.004	-0.447	0.54
M0QYG1	KHSRP	Far upstream element-binding protein 2 (Fragment) OS=Homo sapiens OX=9606 GN=KHSRP=1 SV=1	11.77	11.69	11.43	10.34	10.34	9.93	11.25	11.56	11.32	-1.427	0.004	-0.251	0.645
O95758	PTBP3	Polypyrimidine tract-binding protein 3 OS=Homo sapiens OX=9606 GN=PTBP3=1 SV=2	10.65	10.47	10.94	9.5	9.46	8.81	10.32	10.4	10.21	-1.428	0.004	-0.375	0.58
P07910-3	HNRNPC	Isoform 3 of Heterogeneous nuclear ribonucleoproteins C1/C2 OS=Homo sapiens OX=9606 GN=HNRNPC	10.16	10.16	10.67	9.24	9.02	8.46	9.5	9.77	10.31	-1.428	0.007	-0.473	0.576
C9JMQ6	HDLBP	Vigilin (Fragment) OS=Homo sapiens OX=9606 GN=HDLBP=1 SV=8	11.7	11.29	11.65	10.3	10.68	9.37	10.93	10.73	11.1	-1.433	0.008	-0.626	0.54						-0.56	-0.55
D6REZ6	RBM47	RNA-binding protein 47 (Fragment) OS=Homo sapiens OX=9606 GN=RBM47=1 SV=1	13.66	13.54	14.01	12.58	12.49	11.81	13.36	13.35	13.13	-1.448	0.004	-0.46	0.54
O00148	DDX39A	ATP-dependent RNA helicase DDX39A OS=Homo sapiens OX=9606 GN=DDX39A=1 SV=2	12.39	12.51	12.32	11.22	11.4	10.25	11.88	12.12	11.69	-1.451	0.007	-0.511	0.576						-0.39	-0.63
J3QKU3	ESRP2	Epithelial-splicing regulatory protein 2 (Fragment) OS=Homo sapiens OX=9606 GN=ESRP2=1 SV=1	9.23	9.1	9.1	8.01	8.03	7	9.03	8.84	8.61	-1.462	0.006	-0.316	0.648
P52756	RBM5	RNA-binding protein 5 OS=Homo sapiens OX=9606 GN=RBM5=1 SV=2	8.39	8.48	8.8	7.25	7.51	6.49	7.83	7.81	8.31	-1.475	0.006	-0.571	0.54						-0.67	-0.49
A0A087WW61	TARDBP	TAR DNA-binding protein 43 (Fragment) OS=Homo sapiens OX=9606 GN=TARDBP=1 SV=1	9.55	9.37	9.59	8.87	8.8	6.39	9.53	9.17	9.81	-1.48	0.058	-0.001	1
A0A0A0MSS3	SLAIN1	SLAIN motif-containing protein 1 OS=Homo sapiens OX=9606 GN=SLAIN1=1 SV=1	9.54	9.01	9.93	7.73	8.05	8.26	8.11	8.1	8.48	-1.481	0.005	-1.266	0.177						-0.91	-1.45
E7ETJ9	TIAL1	Nucleolysin TIAR (Fragment) OS=Homo sapiens OX=9606 GN=TIAL1=1 SV=1	12.52	12.08	12.63	11.39	10.74	10.64	12.07	12.02	11.98	-1.483	0.004	-0.382	0.58
E5RI26	ESRP1	Epithelial-splicing regulatory protein 1 (Fragment) OS=Homo sapiens OX=9606 GN=ESRP1=1 SV=1	10.99	10.65	10.9	9.8	9.8	8.46	10.66	10.39	10.22	-1.494	0.01	-0.422	0.648
A6NKZ9	TIAL1	Nucleolysin TIAR OS=Homo sapiens OX=9606 GN=TIAL1=1 SV=1	12.22	11.79	12.31	11.08	10.41	10.35	11.52	11.72	11.35	-1.495	0.004	-0.576	0.54						-0.07	-0.96
A0A075B7D9	TAF15	TATA-binding protein-associated factor 2N OS=Homo sapiens OX=9606 GN=TAF15=1 SV=1	11.48	11.67	11.46	10.98	10.17	8.97	10.89	11.56	10.71	-1.501	0.024	-0.484	0.654
Q9H694	BICC1	Protein bicaudal C homolog 1 OS=Homo sapiens OX=9606 GN=BICC1=1 SV=2	7.21	7.32	7.8	6.22	6.45	5.12	7.06	7.36	6.81	-1.514	0.01	-0.371	0.661
Q92900	UPF1	Regulator of nonsense transcripts 1 OS=Homo sapiens OX=9606 GN=UPF1=1 SV=2	13.42	13.2	12.93	11.75	12.13	11.04	12.96	13.01	12.59	-1.539	0.005	-0.329	0.648
A0A0G2JJL7	DDX39B	Spliceosome RNA helicase DDX39B (Fragment) OS=Homo sapiens OX=9606 GN=DDX39B=1 SV=1	10.44	10.42	10.17	9.13	9.4	7.82	9.91	10.07	9.54	-1.559	0.01	-0.506	0.636						-0.35	-0.63
S4R2X6	SRSF4	Serine/arginine-rich-splicing factor 4 OS=Homo sapiens OX=9606 GN=SRSF4=1 SV=1	10.26	11.01	10.33	8.8	9.08	8.98	9.64	10.48	9.47	-1.577	0.006	-0.667	0.54						-0.53	-0.86
H0YER7	API5	Apoptosis inhibitor 5 (Fragment) OS=Homo sapiens OX=9606 GN=API5=1 SV=1	12.78	12.99	13.09	11.4	11.65	11.01	12.27	12.49	12.35	-1.603	0.003	-0.585	0.486						-0.5	-0.74
Q13029	PRDM2	PR domain zinc finger protein 2 OS=Homo sapiens OX=9606 GN=PRDM2=1 SV=3	11.46	11	11.11	10.09	10.44	8.21	10.65	10.47	10.86	-1.609	0.027	-0.531	0.654						-0.53	-0.25
K7EPJ3	DDX39A	ATP-dependent RNA helicase DDX39A (Fragment) OS=Homo sapiens OX=9606 GN=DDX39A=1 SV=1	11.32	11.43	11.16	10.04	10.29	8.72	10.78	10.97	10.54	-1.621	0.009	-0.543	0.601						-0.46	-0.62
X6R242	PTBP3	Polypyrimidine tract-binding protein 3 (Fragment) OS=Homo sapiens OX=9606 GN=PTBP3=1 SV=7	9.39	9.33	9.49	8.15	8.18	6.87	9.22	9.19	8.92	-1.669	0.006	-0.298	0.722
Q9BZZ5-1	API5	Isoform 1 of Apoptosis inhibitor 5 OS=Homo sapiens OX=9606 GN=API5	13.5	13.71	13.81	12.1	12.36	11.53	13	13.23	13.13	-1.674	0.004	-0.552	0.54						-0.48	-0.68
Q9BZZ5-6	API5	Isoform 6 of Apoptosis inhibitor 5 OS=Homo sapiens OX=9606 GN=API5	13.92	14.14	14.22	12.49	12.74	11.88	13.4	13.65	13.55	-1.722	0.004	-0.558	0.54						-0.49	-0.67
E9PQK6	API5	Apoptosis inhibitor 5 OS=Homo sapiens OX=9606 GN=API5=1 SV=1	12.43	12.63	12.74	10.92	11.11	10.3	11.84	12.1	12.08	-1.818	0.003	-0.59	0.526						-0.53	-0.66
P84090	ERH	Enhancer of rudimentary homolog OS=Homo sapiens OX=9606 GN=ERH=1 SV=1	8.59	8.8	7.15	7.92	7.71	3.46	8.47	8.69	7.99	-1.819	0.174	0.203	0.946
Q9BZZ5-3	API5	Isoform 3 of Apoptosis inhibitor 5 OS=Homo sapiens OX=9606 GN=API5	13.89	14.09	14.17	12.45	12.69	11.55	13.37	13.6	13.54	-1.823	0.004	-0.552	0.54						-0.49	-0.63
E9PB61	ALYREF	THO complex subunit 4 OS=Homo sapiens OX=9606 GN=ALYREF=1 SV=1	13.16	13.44	13.05	11.76	11.78	10.63	12.47	12.81	12.58	-1.829	0.004	-0.597	0.54						-0.63	-0.47
H9KVC6	FYTTD1	UAP56-interacting factor (Fragment) OS=Homo sapiens OX=9606 GN=FYTTD1=1 SV=8	7.86	8.66	9.15	6.7	7.31	6.16	7.85	7.99	7.99	-1.835	0.006	-0.614	0.576						-0.67	-1.16
Q9Y3Y2	CHTOP	Chromatin target of PRMT1 protein OS=Homo sapiens OX=9606 GN=CHTOP=1 SV=2	12.16	12.17	12.51	10.72	10.44	9.72	11.48	11.65	11.48	-1.99	0.003	-0.744	0.465						-0.52	-1.03
H9KVD1	FYTTD1	UAP56-interacting factor OS=Homo sapiens OX=9606 GN=FYTTD1=1 SV=1	9.62	10.23	10.4	8.21	8.79	7.23	9.44	9.75	9.7	-2.009	0.005	-0.454	0.648
Q9BY77	POLDIP3	Polymerase delta-interacting protein 3 OS=Homo sapiens OX=9606 GN=POLDIP3=1 SV=2	10.46	10.95	11.12	9.14	9.73	7.56	10.06	10.38	10.44	-2.033	0.01	-0.552	0.648						-0.57	-0.68
A0A087X1B7	CHTOP	Chromatin target of PRMT1 protein OS=Homo sapiens OX=9606 GN=CHTOP=1 SV=1	10.58	10.46	10.63	8.99	8.91	7.63	10.2	9.87	9.77	-2.049	0.004	-0.613	0.55						-0.59	-0.86
F8WCX5	POLDIP3	Polymerase delta-interacting protein 3 OS=Homo sapiens OX=9606 GN=POLDIP3=1 SV=1	9.33	9.84	9.83	7.91	8.44	6.43	8.89	9.19	9.15	-2.072	0.007	-0.588	0.638						-0.65	-0.68
Q96QD9	FYTTD1	UAP56-interacting factor OS=Homo sapiens OX=9606 GN=FYTTD1=1 SV=3	11.23	11.83	12.09	9.74	10.34	8.82	10.99	11.35	11.1	-2.083	0.005	-0.572	0.591						-0.48	-0.99
Q96QD9-2	FYTTD1	Isoform 2 of UAP56-interacting factor OS=Homo sapiens OX=9606 GN=FYTTD1	10.65	11.26	11.55	9.13	9.73	8.23	10.38	10.77	10.41	-2.123	0.004	-0.635	0.576						-0.49	-1.14
