# Supplementary material for: Identifying cellular RNA-binding proteins during infection uncovers a role for MKRN2 in influenza mRNA trafficking
Source: PLoS Pathog. 2024 May 16;20(5):e1012231. doi: 10.1371/journal.ppat.1012231 (PMC11135703; doi:10.1371/journal.ppat.1012231)
Supplement: S2 Table — (XLSX) [file ppat.1012231.s005.xlsx]

## Sheet: S Table 2
Plasmid name	Backbone vector	Insert	Reference
WSN 12 plasmid reverse genetics			[1]
WSN-PA_mNeon	pPolI	C-terminal mNeon	This study
pCI-mCherry+Flag	pCI	mCherry + 3x Flag
pCI-MKRN2+Flag	pCI	MKRN2 + 3x Flag	This study
LV-P2Apuro_MKRN2	Lenti-CRISPR v2	MKRN2 + 3x Flag in place of Cas9	This study
d8.74			Addgene
MD2G			Addgene
pPolI-mCherry_HApsi	pPolI
pcDNA-GFP	pcDNA3.1	GFP	This study
pcDNA-HA	pcDNA3.1	Cal09 HA	This study
pcDNA-NP	pcDNA3.1	Cal09 NP	This study
pcDNA-NA	pcDNA3.1	Cal09 NA	This study
pcDNA-mScarlet_psiHA	pcDNA3.1	mScarlet + HA psi	This study
pcDNA-EBFP_psiNP	pcDNA3.1	EBFP + NP psi	This study
References
1. Fodor E, Devenish L, Engelhardt OG, Palese P, Brownlee GG, García-Sastre A. Rescue of Influenza A Virus from Recombinant DNA. J Virol. 1999;73: 9679. doi:10.1128/JVI.73.11.9679-9682.1999
