# Supplementary material for: Identifying cellular RNA-binding proteins during infection uncovers a role for MKRN2 in influenza mRNA trafficking
Source: PLoS Pathog. 2024 May 16;20(5):e1012231. doi: 10.1371/journal.ppat.1012231 (PMC11135703; doi:10.1371/journal.ppat.1012231)
Supplement: S3 Table — (XLSX) [file ppat.1012231.s006.xlsx]

## Sheet: S Table 3
siRNA name	Sequence (5'-3')
MKRN2-CDS.1	rGrUrArUrCrUrGrCrArUrGrGrArArGrUrGrArUrCrCrUrGGA
MKRN2-CDS.2	rGrArUrCrArGrArArUrArArArArArGrArArCrGrArGrUrUGA
MKRN2-UTR.1	rCrUrArGrCrUrUrGrUrUrCrCrArArGrCrUrGrGrArArUrUTA
MKRN2-UTR.2	rGrCrArArArCrArArArGrUrGrGrArArGrUrArUrArGrArUCT
GLE1.1	rArGrArGrGrArUrGrCrUrUrGrGrUrUrArCrCrArArGrUrAAA
GLE1.2	rGrGrArArGrArUrGrCrUrArArUrUrCrUrCrArUrCrArArAGA
SUMO3.1	rGrCrCrUrUrUrUrUrArCrArGrUrCrArCrCrUrGrArArCrAAT
SUMO3.2	rGrGrGrArUrGrArArUrCrUrGrUrArArCrUrUrArArArUrUGG
HNRNPA1.1	rCrCrCrArArCrArGrUrGrUrGrArArGrUrUrArGrArArUrUCC
HNRNPA1.2	rArGrCrArArArArUrCrArUrGrGrArArUrGrGrUrUrArUrAAA
MKRN1.1	rArArGrUrCrUrCrUrCrArUrCrGrArUrArGrUrUrGrGrArCCA
MKRN1.2	rArGrCrArUrArUrCrArArArUrCrGrUrGrCrArUrUrGrArGGC
PABPC1.1	rCrUrArGrGrGrCrArArArArGrArArUrUrCrArCrCrArArUGT
PABPC1.2	rGrCrCrArGrGrUrCrUrArGrCrArArArCrArUrArArUrGrCTA
SSB.1	rGrGrUrCrArArGrUrArCrUrArArArUrArUrUrCrArGrArUGA
SSB.2	rUrArGrCrArUrUrGrArArUrCrUrGrCrUrArArGrArArArUTT
NCBP1.1	rGrArCrArUrGrArCrUrUrGrUrUrArGrUrArArUrArArArAGT
NCBP1.2	rGrArArGrArUrUrCrArGrUrGrUrArCrCrCrArArUrGrCrCAA
EIF5A.1	rArGrUrUrUrUrCrUrGrArArArCrGrUrUrUrGrGrArArUrCGA
EIF5A.2	rArGrGrUrUrUrGrGrArArUrCrGrArArGrCrCrUrCrUrUrAAA
ALYREF.1	rArGrArGrGrUrGrGrCrArUrGrArCrUrArGrArArArCrCrGTG
ALYREF.2	rCrGrArGrArArUrGrGrArCrArCrCrArGrUrUrArArArCrAGA
