# Supplementary material for: Identifying cellular RNA-binding proteins during infection uncovers a role for MKRN2 in influenza mRNA trafficking
Source: PLoS Pathog. 2024 May 16;20(5):e1012231. doi: 10.1371/journal.ppat.1012231 (PMC11135703; doi:10.1371/journal.ppat.1012231)
Supplement: S4 Table — (XLSX) [file ppat.1012231.s007.xlsx]

## Sheet: S Table 4
Primer name	Sequence (5'-3')
WSN_HA_mRNA.RT	CCAGATCGTTCGAGTCGTTTTTTTTTTTTTTCCTTATATTTC
WSN_NP_mRNA.RT	CCAGATCGTTCGAGTCGTTTTTTTTTTTTTTTTTCTTTAATTGTC
WSN_NA_mRNA.RT	CCAGATCGTTCGAGTCGTTTTTTTTTTTTTTTTTGAACAAACTAC
WSN_NP_vRNA.RT	GGCCGTCATGGTGGCGAATGAATGGACGGAGAACAAGGATTGC
Cal09_HA_mRNA.RT	CCAGATCGTTCGAGTCGTTTTTTTTTTTTTTCTCATGCTTCT
Cal09_NP_mRNA.RT	CCAGATCGTTCGAGTCGTTTTTTTTTTTTTTTTTCCTCAACTGTC
Cal09_NA_mRNA.RT	CCAGATCGTTCGAGTCGTTTTTTTTTTTTTTTTTGAACAAATTAC
Cal09_NP_vRNA.RT	GGCCGTCATGGTGGCGAATGAATGGACGAAGGACAAGGGTTGC
Cal09_PB2_mRNA.RT	CCAGATCGTTCGAGTCGTTTTTTTTTTTTTTAAACAATTCGACAC
Cal09_PB1_mRNA.RT	CCAGATCGTTCGAGTCGTTTTTTTTTTTTTTCATGAAGGACAA
Cal09_PA_mRNA.RT	CCAGATCGTTCGAGTCGTTTTTTTTTTTTTTGGACAGTATGG
Influenza_mRNA.R	CCAGATCGTTCGAGTCGT
Influenza_vRNA.R	GGCCGTCATGGTGGCGAAT
WSN_HA_mRNA.F	GGGGGTGTATCAGATTCTGG
WSN_NP_mRNA.F	CGATCGTGCCCTCCTTTG
WSN_NA_mRNA.F	TGAATAGTGATACTGTAGATTGGTCT
WSN_NP_vRNA.F	CTCAATATGAGTGCAGACCGTGCT
Cal09_HA_mRNA.F	TGGGGGCAATCAGTTTCTGG
Cal09_NP_mRNA.F	CGATCGTGCCTTCCTTTG
Cal09_NA_mRNA.F	TAAACAGTGACACTGTGGGTTGGTCT
Cal09_PB2_mRNA.F	TCTTGCAAAAGGAGAGAAGG
Cal09_PB1_mRNA.F	GTGGAGGCCATGGTGTCTAG
Cal09_PA_mRNA.F	CTGGAACCTTCGATCTTGGG
Cal09_M2_mRNA.F	AGATGAGTCTTCTAACCGAGGT
Cal09_M2_mRNA.R	AGGCCCTCTTTTCAAACCGT
Cal09_NS2_mRNA.F	TGGACTCCAACACCATGTCA
Cal09_NS2_mRNA.R	TGCTCTGGAGGTAGTGAAGG
MKRN2.F	AGGTAGGAATGCGGCTTCAT
MKRN2.R	AGGTAGGAATGCGGCTTCAT
GAPDH.F	TGGGTGTGAACCATGAGAAG
GAPDH.R	GATGGCATGGACTGTGGTC
HPRT1.F	GACCAGTCAACAGGGGACAT
HPRT1.R	CCTGACCAAGGAAAGCAAAG
ACTB.F	ATTGGCAATGAGCGGTTC
ACTB.R	CGTGGATGCCACAGGACT
GLE1.F	CTTTGCTACTACCGCGACTG
GLE1.R	CATATGGGGTAGGACGTGCT
7SK.F	AGGGTTGATTCGGCTGATCT
7SK.R	CTCTATCGGGGATGGTCGTC
MT-ATP6.F	TTCGCTTCATTCATTGCCCC
MT-ATP6.R	GGTGGGGATCAATAGAGGGG
NORAD.F	TGATAGGATACATCTTGGACATGGA
NORAD.R	TGGACACATCTGCATACATCTCT
H2AC19.F	ACAAGAAGACGCGCATCATC
H2AC19.R	TTCTTAGGGAGCAGTACGGC
