# Supplementary material for: Identifying cellular RNA-binding proteins during infection uncovers a role for MKRN2 in influenza mRNA trafficking
Source: PLoS Pathog. 2024 May 16;20(5):e1012231. doi: 10.1371/journal.ppat.1012231 (PMC11135703; doi:10.1371/journal.ppat.1012231)
Supplement: S5 Table — (XLSX) [file ppat.1012231.s008.xlsx]

## Sheet: S Table 5
Probe name	Probe sequence	NP binding sequence	Docker sequence
WSN_NP_mRNA_01	ccatgatttcgatgtcactcCCTCCTAAGTTTCGAGCTGGACTCAGTG	ccatgatttcgatgtcactc	CCTCCTAAGTTTCGAGCTGGACTCAGTG
WSN_NP_mRNA_02	agatcgtttggtgcctttggCCTCCTAAGTTTCGAGCTGGACTCAGTG	agatcgtttggtgcctttgg
WSN_NP_mRNA_03	catcagtctccatctgttcgCCTCCTAAGTTTCGAGCTGGACTCAGTG	catcagtctccatctgttcg
WSN_NP_mRNA_04	atttcagtggcattctggcgCCTCCTAAGTTTCGAGCTGGACTCAGTG	atttcagtggcattctggcg
WSN_NP_mRNA_05	catttttccgacagatgctcCCTCCTAAGTTTCGAGCTGGACTCAGTG	catttttccgacagatgctc
WSN_NP_mRNA_06	agaatcgtccaattccatcaCCTCCTAAGTTTCGAGCTGGACTCAGTG	agaatcgtccaattccatca
WSN_NP_mRNA_07	agttcggtgcacatttggatCCTCCTAAGTTTCGAGCTGGACTCAGTG	agttcggtgcacatttggat
WSN_NP_mRNA_08	tccctcataatcactgagttCCTCCTAAGTTTCGAGCTGGACTCAGTG	tccctcataatcactgagtt
WSN_NP_mRNA_09	ttaagctgttctgaatcagcCCTCCTAAGTTTCGAGCTGGACTCAGTG	ttaagctgttctgaatcagc
WSN_NP_mRNA_10	gagagcaccattctctctatCCTCCTAAGTTTCGAGCTGGACTCAGTG	gagagcaccattctctctat
WSN_NP_mRNA_11	tattcctcctctcgtcaaaaCCTCCTAAGTTTCGAGCTGGACTCAGTG	tattcctcctctcgtcaaaa
WSN_NP_mRNA_12	cactgggatgttcttctagaCCTCCTAAGTTTCGAGCTGGACTCAGTG	cactgggatgttcttctaga
WSN_NP_mRNA_13	tccagttttcttaggatcttCCTCCTAAGTTTCGAGCTGGACTCAGTG	tccagttttcttaggatctt
WSN_NP_mRNA_14	ctactctcctgtatataggtCCTCCTAAGTTTCGAGCTGGACTCAGTG	ctactctcctgtatataggt
WSN_NP_mRNA_15	tcgtcaccattattagcttgCCTCCTAAGTTTCGAGCTGGACTCAGTG	tcgtcaccattattagcttg
WSN_NP_mRNA_16	catcatgtgagtcagaccagCCTCCTAAGTTTCGAGCTGGACTCAGTG	catcatgtgagtcagaccag
WSN_NP_mRNA_17	tcattcaaattggagtgccaCCTCCTAAGTTTCGAGCTGGACTCAGTG	tcattcaaattggagtgcca
WSN_NP_mRNA_18	tcttgtcctctggtaagttgCCTCCTAAGTTTCGAGCTGGACTCAGTG	tcttgtcctctggtaagttg
WSN_NP_mRNA_19	atccattcctgtgcgaacaaCCTCCTAAGTTTCGAGCTGGACTCAGTG	atccattcctgtgcgaacaa
WSN_NP_mRNA_20	ttgaaccctgcatcagtgagCCTCCTAAGTTTCGAGCTGGACTCAGTG	ttgaaccctgcatcagtgag
WSN_NP_mRNA_21	gaagttccgatcattgatccCCTCCTAAGTTTCGAGCTGGACTCAGTG	gaagttccgatcattgatcc
WSN_NP_mRNA_22	ataagcaatccttgttctccCCTCCTAAGTTTCGAGCTGGACTCAGTG	ataagcaatccttgttctcc
WSN_NP_mRNA_23	cctttgagaatgttgcacatCCTCCTAAGTTTCGAGCTGGACTCAGTG	cctttgagaatgttgcacat
WSN_NP_mRNA_24	ctttgtgcagctgtttgaaaCCTCCTAAGTTTCGAGCTGGACTCAGTG	ctttgtgcagctgtttgaaa
WSN_NP_mRNA_25	tctcacttgatccaccattgCCTCCTAAGTTTCGAGCTGGACTCAGTG	tctcacttgatccaccattg
WSN_NP_mRNA_26	aactcagcatttcctggattCCTCCTAAGTTTCGAGCTGGACTCAGTG	aactcagcatttcctggatt
WSN_NP_mRNA_27	gtgcagaccgtgctaaaaagCCTCCTAAGTTTCGAGCTGGACTCAGTG	gtgcagaccgtgctaaaaag
WSN_NP_mRNA_28	gcaactgaccctctcaatatCCTCCTAAGTTTCGAGCTGGACTCAGTG	gcaactgaccctctcaatat
WSN_NP_mRNA_29	gctacggcagatccatacacCCTCCTAAGTTTCGAGCTGGACTCAGTG	gctacggcagatccatacac
WSN_NP_mRNA_30	ctctttcaaagtcgtatccaCCTCCTAAGTTTCGAGCTGGACTCAGTG	ctctttcaaagtcgtatcca
WSN_NP_mRNA_31	attccgactagagagtatccCCTCCTAAGTTTCGAGCTGGACTCAGTG	attccgactagagagtatcc
WSN_NP_mRNA_32	ttgaagcagtctgaaagggtCCTCCTAAGTTTCGAGCTGGACTCAGTG	ttgaagcagtctgaaagggt
WSN_NP_mRNA_33	attaggctgtatacttggctCCTCCTAAGTTTCGAGCTGGACTCAGTG	attaggctgtatacttggct
WSN_NP_mRNA_34	tgctggattctcatttggtcCCTCCTAAGTTTCGAGCTGGACTCAGTG	tgctggattctcatttggtc
WSN_NP_mRNA_35	atccacaccagttgactcttCCTCCTAAGTTTCGAGCTGGACTCAGTG	atccacaccagttgactctt
WSN_NP_mRNA_36	ccctctgatgaagcttgataCCTCCTAAGTTTCGAGCTGGACTCAGTG	ccctctgatgaagcttgata
WSN_NP_mRNA_37	aactcctctagtggaaagctCCTCCTAAGTTTCGAGCTGGACTCAGTG	aactcctctagtggaaagct
WSN_NP_mRNA_38	agggtacttgattccatagtCCTCCTAAGTTTCGAGCTGGACTCAGTG	agggtacttgattccatagt
WSN_NP_mRNA_39	ccagtatctgcttctcagttCCTCCTAAGTTTCGAGCTGGACTCAGTG	ccagtatctgcttctcagtt
WSN_NP_mRNA_40	aggaagccctctgttgattgCCTCCTAAGTTTCGAGCTGGACTCAGTG	aggaagccctctgttgattg
WSN_NP_mRNA_41	acgtaggttgtatgctgattCCTCCTAAGTTTCGAGCTGGACTCAGTG	acgtaggttgtatgctgatt
WSN_NP_mRNA_42	gggagatttctctgtactgaCCTCCTAAGTTTCGAGCTGGACTCAGTG	gggagatttctctgtactga
WSN_NP_mRNA_43	aatgctgccataatggttggCCTCCTAAGTTTCGAGCTGGACTCAGTG	aatgctgccataatggttgg
WSN_NP_mRNA_44	gttctcatgtcagatgttctCCTCCTAAGTTTCGAGCTGGACTCAGTG	gttctcatgtcagatgttct
WSN_NP_mRNA_45	ttccatcagccttatgatttCCTCCTAAGTTTCGAGCTGGACTCAGTG	ttccatcagccttatgattt
WSN_NP_mRNA_46	agacacatcttctggtcttgCCTCCTAAGTTTCGAGCTGGACTCAGTG	agacacatcttctggtcttg
WSN_NP_mRNA_47	tttcgtccgagagctcgaagCCTCCTAAGTTTCGAGCTGGACTCAGTG	tttcgtccgagagctcgaag
WSN_NP_mRNA_48	gtcaaaggagggcacgatcgCCTCCTAAGTTTCGAGCTGGACTCAGTG	gtcaaaggagggcacgatcg
